# Supplementary material for: Long-term persistence of gastric dysbiosis after eradication of Helicobacter pylori in patients who underwent endoscopic submucosal dissection for early gastric cancer
Source: Gastric Cancer. 2020 Nov 17;24(3):710–20. doi: 10.1007/s10120-020-01141-w (PMC8065006; doi:10.1007/s10120-020-01141-w)
Supplement: Supplementary file 2 — Supplementary material 2 (XLSX 10 kb) [file 10120_2020_1141_MOESM2_ESM.xlsx]

## Sheet: Sheet1
Supplemental Table 1. Statistics of 16S V1-V2 pyrosequencing of salivary microbiome samples
Total Reads	Filter-Passed Reads	After H. pylori removing reads
2261850 (100)	1644692 (72.7)	1287612 (56.9)
Note: The number in the parentheses indicate the ratio in percentage to the total read number.
