# Supplementary material for: Long-term persistence of gastric dysbiosis after eradication of Helicobacter pylori in patients who underwent endoscopic submucosal dissection for early gastric cancer
Source: Gastric Cancer. 2020 Nov 17;24(3):710–20. doi: 10.1007/s10120-020-01141-w (PMC8065006; doi:10.1007/s10120-020-01141-w)
Supplement: Supplementary file 3 — Supplementary material 3 (XLSX 334 kb) [file 10120_2020_1141_MOESM3_ESM.xlsx]

## Sheet: Species
Supplemantal Table 2. 16S rRNA sequencing data at the species level
Species	Identity ≥ 97%
Region	Antrum																																															Corpus
H. pylori status	Pre-eradication																			Post-eradication																			Negative									Pre-eradication
Sample ID	P-1	P-2	P-3	P-4	P-5	P-6	P-7	P-8	P-9	P-10	P-11	P-12	P-13	P-14	P-15	P-16	P-17	P-18	P-19	P-1	P-2	P-3	P-4	P-5	P-6	P-7	P-8	P-9	P-10	P-11	P-12	P-13	P-14	P-15	P-16	P-17	P-18	P-19	N-1	N-2	N-3	N-5	N-6	N-7	N-8	N-9	N-10	P-1	P-2
Helicobacter pylori	968	0	1539	1394	20	795	1	14	2	2524	274	13	61	0	2979	2164	143	1484	43	0	0	0	3	2	9	0	0	0	1	0	0	0	0	0	0	3	1	0	0	0	0	0	0	0	0	0	0	2555	0
Streptococcus sanguinis	125	23	289	48	774	150	79	85	0	65	637	893	230	16	0	83	10	0	117	92	232	58	134	56	340	0	205	648	68	231	1418	432	331	316	233	25	702	131	528	71	175	263	22	160	123	139	29	43	12
Streptococcus salivarius	10	449	68	60	227	348	102	266	0	28	246	25	36	30	1	66	127	15	36	329	44	100	198	306	0	270	115	152	466	133	107	29	105	36	37	184	10	76	69	0	86	0	208	178	305	225	176	14	90
Veillonella atypica	50	112	28	120	123	65	143	126	0	14	98	74	35	9	0	15	4	1	19	128	75	280	203	364	96	40	37	131	314	137	74	117	47	334	86	148	68	84	218	53	132	182	285	200	204	92	91	10	8
Prevotella melaninogenica	41	163	59	128	88	103	27	178	0	7	53	54	91	13	2	9	1	0	38	205	137	159	106	229	32	0	59	205	42	152	34	168	194	208	73	83	26	139	104	154	206	804	314	0	161	69	133	26	12
Neisseria mucosa	353	0	9	15	151	46	0	151	0	28	43	5	368	46	0	0	5	3	104	55	296	37	167	63	89	38	294	147	1	214	5	6	17	0	79	297	236	208	45	203	216	188	41	5	3	171	8	12	2
Streptococcus parasanguinis	27	221	50	19	109	58	70	130	1	13	100	276	73	13	1	24	5	0	26	40	68	213	163	121	43	12	86	77	222	162	121	193	60	308	53	199	2	50	170	79	159	60	93	43	121	44	65	18	51
Rothia mucilaginosa	79	157	36	14	246	64	57	140	1	15	66	206	127	11	2	3	2	0	0	97	85	6	112	113	35	31	159	89	67	227	157	126	12	65	72	125	101	75	41	18	81	8	65	103	69	36	46	24	32
Streptococcus infantis	47	117	18	40	88	109	24	32	0	6	49	309	97	9	2	0	7	0	30	268	106	39	81	3	79	28	75	152	27	236	204	31	7	32	79	223	20	107	65	50	133	90	28	30	51	5	15	43	19
Fusobacterium periodonticum	51	0	44	43	7	30	0	82	0	8	243	22	114	7	0	0	1	0	22	73	78	216	92	7	181	0	94	21	0	27	30	70	95	123	62	47	95	174	36	439	183	202	137	7	45	208	12	17	1
Actinomyces sp. oral taxon 180	16	119	56	115	45	51	174	75	0	1	41	63	21	8	0	3	6	0	21	229	37	62	201	46	8	0	70	110	153	40	114	72	68	317	5	48	59	29	38	26	51	17	110	51	108	67	85	23	30
Abiotrophia para-adiacens	109	60	13	14	63	42	98	31	0	21	4	48	109	11	0	1	5	0	13	96	161	10	87	190	191	0	103	89	56	65	36	63	22	42	83	177	49	83	86	54	105	60	100	33	31	19	12	24	3
Prevotella pallens	11	46	13	60	24	34	13	129	0	0	11	32	33	5	0	8	5	1	9	119	50	175	79	45	10	0	29	77	38	35	17	142	85	62	8	108	11	140	269	53	115	45	213	0	170	80	107	8	2
Haemophilus parainfluenzae	64	24	24	7	52	22	0	127	0	10	48	12	95	9	0	0	1	0	14	18	106	7	24	50	73	0	92	85	6	95	44	10	15	9	65	70	42	43	14	61	64	196	29	13	159	33	16	6	2
Prevotella histicola	8	92	2	15	66	13	0	93	0	3	16	9	6	2	0	27	0	0	26	0	14	129	159	212	0	0	17	70	340	56	4	94	1	5	14	0	0	43	6	1	1	0	136	0	102	0	84	0	3
Gemella sanguinis	48	8	41	9	37	32	67	3	0	8	18	92	10	1	0	0	1	0	0	83	34	80	25	83	149	0	39	16	3	73	72	118	27	22	49	40	14	90	19	83	135	17	21	34	12	13	12	18	3
Pseudomonas extremaustralis	29	66	1	3	66	1	242	0	581	9	13	0	30	10	0	6	0	1	83	16	42	3	9	75	64	130	42	0	13	0	10	13	2	0	107	55	86	17	0	4	6	1	0	3	6	0	3	0	3
Porphyromonas pasteri	122	0	28	14	53	0	0	2	0	5	19	1	106	8	1	0	5	0	8	70	156	111	44	45	82	0	128	20	0	11	4	0	25	0	63	63	52	83	9	134	201	8	0	0	10	81	1	9	0
Delftia sp. C-D-R2A3	11	51	2	5	123	3	179	0	640	7	14	4	26	16	0	3	0	1	51	7	27	6	16	74	67	131	29	0	4	1	2	5	1	6	65	63	28	3	1	0	0	3	3	0	3	3	3	0	3
Leptotrichia genomosp. C1	4	0	105	135	17	8	53	220	0	1	6	22	0	1	0	0	2	1	6	20	8	220	45	74	1	0	0	12	14	42	10	6	11	0	15	7	17	50	85	0	0	7	19	0	5	62	27	0	0
Streptococcus oralis	61	14	16	15	45	30	42	17	0	6	23	110	74	7	0	4	2	0	11	27	57	8	28	3	151	4	55	60	11	33	30	58	9	23	73	4	1	14	20	31	49	61	3	1	28	4	11	15	0
Actinomyces graevenitzii	14	25	8	36	14	0	86	21	0	2	5	5	13	4	0	2	1	0	0	33	5	43	101	144	0	0	27	31	248	5	20	22	6	58	65	0	11	55	11	1	13	12	36	41	30	20	18	0	0
Gemella haemolysans	22	0	59	5	84	8	0	20	0	10	158	27	23	0	1	3	1	0	13	28	15	2	24	0	2	0	19	16	4	54	79	122	49	29	37	8	46	44	86	13	12	0	8	29	11	35	4	7	0
Prevotella sp. oral clone DO039	5	6	6	20	2	17	32	141	0	2	28	35	3	1	0	1	4	1	10	60	6	12	78	0	0	0	16	17	13	71	34	10	28	53	6	84	52	65	78	3	20	0	104	0	50	13	41	2	0
Haemophilus parahaemolyticus	1	31	138	0	0	0	0	16	0	0	37	0	0	3	0	0	0	0	13	0	3	1	0	0	0	0	11	0	0	0	0	0	441	0	0	2	266	0	0	43	20	0	0	66	0	17	0	2	2
Cutibacterium acnes	96	0	0	0	14	2	35	0	1	3	91	0	300	10	0	3	0	1	28	0	30	0	3	9	13	57	37	1	3	0	3	0	2	1	120	3	121	2	22	2	15	4	1	90	2	2	2	1	0
Prevotella jejuni	5	0	0	28	15	30	0	88	0	0	20	48	4	2	1	11	1	0	0	0	2	0	29	0	0	0	14	67	93	82	18	95	92	38	10	19	0	0	102	0	0	85	23	0	36	2	4	0	0
Okadaella gastrococcus	1	10	8	26	36	46	24	31	0	1	1	0	2	0	0	8	0	0	10	13	4	7	0	174	0	0	1	108	4	25	0	1	38	121	0	0	0	17	30	0	6	0	51	110	23	3	20	0	1
Pantoea agglomerans	0	0	0	0	0	0	0	0	0	0	0	0	0	0	0	0	0	0	0	0	0	0	0	0	0	0	0	0	0	0	0	0	0	0	0	0	0	0	0	0	0	0	0	0	0	0	0	0	1860
Streptococcus cristatus	44	0	5	1	0	23	0	6	0	14	7	1	36	4	0	11	1	0	2	11	57	1	0	0	131	0	63	20	0	14	4	57	228	33	22	0	19	1	27	6	33	36	3	0	11	21	1	1	2
Prevotella sp. oral taxon 306	3	0	29	28	0	30	0	110	0	1	33	59	3	0	0	0	0	0	4	0	7	64	0	0	0	0	28	17	0	154	2	0	2	1	19	0	6	26	0	0	0	0	0	0	31	12	93	0	0
Streptococcus australis	46	0	0	3	24	4	12	1	0	2	5	19	24	2	0	0	0	0	9	85	83	1	4	44	85	33	51	3	2	16	6	53	0	7	43	18	3	13	16	36	55	11	9	4	2	2	17	16	1
Megasphaera micronuciformis	0	34	3	28	6	6	0	32	0	0	10	6	7	3	0	0	1	0	6	16	6	20	39	26	0	0	8	28	95	15	5	67	22	72	12	16	0	9	79	0	1	62	31	0	60	9	46	0	1
Streptococcus mitis	39	0	16	2	5	4	0	4	0	8	8	14	16	10	0	0	5	0	14	8	42	0	47	0	92	6	83	28	0	14	5	13	37	3	81	44	13	27	20	5	7	3	0	28	2	11	5	3	0
Prevotella sp. oral clone GI032	0	22	6	39	0	8	0	29	0	0	30	18	0	1	1	4	0	0	0	7	0	49	20	24	0	0	8	39	57	46	7	20	3	17	20	14	0	30	93	0	10	8	63	0	49	50	27	0	4
Prevotella nanceiensis	8	16	0	4	50	0	0	5	0	6	3	39	2	6	0	0	1	0	10	96	36	0	41	25	57	1	18	2	0	7	7	0	6	0	0	118	82	81	25	6	8	0	0	0	17	30	0	5	0
Fusobacterium nucleatum	0	62	5	4	0	34	0	3	0	1	18	3	0	0	0	1	0	0	0	19	14	24	7	1	0	0	1	6	57	9	9	38	75	29	0	12	30	0	7	58	5	23	36	2	16	5	1	2	11
Peptostreptococcus stomatis	2	0	5	12	0	54	0	3	0	0	1	3	1	6	0	0	2	0	0	50	4	31	9	0	2	0	0	11	22	3	2	84	25	35	0	55	15	62	37	76	71	13	94	0	35	18	2	9	2
Ralstonia sp. W-15	0	0	0	0	0	0	0	0	0	0	0	0	0	5	0	0	0	0	0	0	0	0	0	0	0	0	0	0	0	0	0	0	0	0	0	0	0	0	8	0	4	0	5	33	0	4	0	0	0
Alloprevotella tannerae	25	0	0	37	0	42	0	52	0	0	1	1	6	1	0	0	0	0	0	0	32	2	25	0	0	0	3	22	8	19	3	5	15	12	28	0	58	0	6	73	0	61	13	0	10	197	11	0	1
butyrate-producing bacterium M104/1	0	0	0	0	0	0	42	0	0	5	0	0	11	99	0	0	12	9	646	0	0	0	0	0	0	0	0	0	0	0	0	0	0	0	59	0	0	0	0	8	6	0	5	0	4	0	0	0	0
Faecalibacterium prausnitzii	1	0	0	0	0	0	0	0	0	0	0	0	1	81	0	0	229	83	27	0	1	0	0	0	0	124	37	0	0	0	0	0	0	0	0	0	0	0	0	1	0	0	10	5	13	1	55	0	0
[Eubacterium] sulci	5	0	3	55	0	14	0	37	0	0	3	3	13	2	0	3	0	1	0	38	22	21	49	0	0	51	1	19	0	11	1	3	27	69	0	9	0	21	37	4	38	23	26	0	17	21	12	1	0
Veillonella sp. ICM51a	19	5	3	7	9	13	0	6	0	4	0	7	0	6	0	0	0	0	0	36	28	3	18	15	0	27	14	4	41	7	3	29	25	40	0	20	7	22	16	7	12	2	27	17	24	20	15	4	0
Lachnospiraceae bacterium oral taxon 500	0	28	8	69	33	5	0	22	0	1	7	8	12	0	0	2	0	0	0	25	6	28	48	50	0	0	0	6	64	11	16	36	2	15	0	13	17	10	16	18	7	4	12	1	8	8	23	0	2
Solobacterium moorei	19	0	5	10	9	8	0	12	0	0	6	11	28	1	0	0	1	0	0	25	8	19	26	36	16	0	16	13	8	13	12	38	3	27	0	5	10	39	6	20	18	39	36	0	18	10	41	4	0
TM7 phylum sp. oral clone DR034	1	0	9	9	6	3	0	14	0	2	3	24	0	0	0	1	1	0	3	48	0	37	55	2	0	0	16	15	12	12	5	50	19	34	0	24	0	32	12	6	11	1	14	1	22	57	17	2	0
Leptotrichia sp. oral clone DR011	18	0	40	2	8	5	0	10	0	0	7	13	0	0	0	0	1	0	15	23	8	68	19	0	12	0	0	1	0	19	11	20	38	0	14	10	21	30	17	16	26	5	0	0	1	2	2	1	0
Bifidobacterium adolescentis	0	0	0	0	0	0	51	0	0	0	1	0	6	7	0	0	131	6	0	0	0	0	2	0	0	0	0	0	0	0	0	6	0	0	0	0	0	0	0	0	0	0	0	5	15	0	1	0	0
Neisseria macacae	8	0	10	0	0	27	0	4	0	0	8	0	38	5	0	0	2	0	57	0	54	0	0	0	0	0	6	6	0	0	0	0	6	0	19	69	23	2	19	18	3	70	1	0	0	15	0	0	0
Collinsella aerofaciens	0	0	0	0	0	0	0	0	0	0	0	0	0	9	0	0	114	67	2	0	0	0	0	0	0	41	23	0	0	0	0	0	0	0	4	0	0	0	7	2	0	1	9	7	6	0	23	0	0
Escherichia coli	1	6	0	2	2	0	0	0	191	0	7	0	18	105	0	33	0	2	18	0	0	2	1	2	19	80	20	0	1	0	0	6	0	0	0	21	1	3	3	0	0	0	6	58	0	1	5	0	1
Alloprevotella rava	0	18	0	30	8	12	0	34	0	0	11	27	2	3	0	0	0	0	5	0	15	3	1	8	0	0	0	99	2	0	3	0	0	1	0	0	0	21	52	0	0	44	3	0	4	1	28	0	1
Campylobacter concisus	2	30	2	8	0	4	29	67	0	2	10	9	6	3	0	0	0	0	2	8	13	39	6	13	0	0	13	10	17	9	3	3	24	5	0	29	21	19	13	3	0	3	15	0	7	16	15	1	0
Firmicutes bacterium DJF_VR50	0	0	0	0	0	0	0	0	0	0	0	0	0	7	0	0	110	6	185	0	0	0	0	0	0	26	0	0	0	0	0	0	0	0	11	0	0	0	3	0	0	0	9	11	16	2	1	0	0
Streptococcus sp. oral strain T1-E5	33	0	1	0	0	0	0	0	0	8	8	28	16	14	0	0	0	0	2	15	50	0	2	0	53	0	16	3	0	8	43	0	1	0	63	0	8	0	0	66	72	0	0	2	5	13	3	3	0
Streptococcus sp. EO2001-02	0	58	20	4	0	0	33	44	0	0	2	59	0	0	2	0	0	0	0	4	0	23	38	0	0	0	2	1	9	27	11	0	1	55	0	16	0	0	2	0	0	0	0	1	5	3	10	0	0
Prevotella copri	0	0	0	0	0	0	0	0	0	0	0	0	0	0	0	0	311	67	0	0	0	0	0	0	0	0	0	0	0	0	0	0	0	0	0	0	1	0	12	3	0	1	3	41	6	3	0	0	0
uncultured Prevotellaceae bacterium	18	0	1	0	0	6	0	0	0	2	0	0	25	1	0	0	1	0	0	0	64	2	0	0	41	0	20	0	2	0	0	4	0	0	5	4	0	5	0	36	0	1	0	7	1	106	0	1	0
Bifidobacterium pseudocatenulatum	0	0	0	0	0	0	0	0	0	0	0	0	0	4	0	0	89	85	1	0	2	0	0	0	0	0	34	0	0	0	0	0	0	0	13	0	0	0	1	4	0	0	9	2	49	3	187	0	0
Massilia sp. Sco-D23	0	0	0	0	0	0	0	0	0	0	0	0	0	2	0	0	0	0	0	0	0	0	0	0	0	0	0	0	0	0	0	0	0	0	0	0	0	0	0	0	0	0	0	0	0	0	0	0	661
Stomatobaculum longum	3	0	2	5	0	6	0	9	0	0	3	11	0	0	0	2	0	0	0	47	5	17	10	4	12	0	6	3	20	3	2	20	6	35	0	36	7	24	10	7	12	1	12	0	27	9	16	4	0
Ruminococcus sp. DJF_VR70k1	0	0	0	0	0	0	1	0	0	9	0	0	5	440	0	0	31	4	5	0	3	0	0	0	0	0	0	0	0	0	0	0	0	0	36	0	0	0	0	0	0	0	0	0	5	0	0	0	0
Bacteroides vulgatus	0	0	0	0	0	0	28	0	0	0	0	0	0	68	0	0	50	70	0	0	0	0	0	0	0	137	0	0	0	0	0	0	0	0	4	0	0	0	1	5	13	1	7	15	0	0	0	0	0
Leptotrichia sp. oral clone FP036	5	0	15	0	10	0	0	0	0	0	7	0	0	0	0	1	1	0	0	0	0	157	35	8	0	0	4	26	0	0	0	4	0	0	19	0	0	2	11	0	0	0	0	0	14	2	3	0	0
Lactobacillus johnsonii	0	0	0	0	0	0	0	0	77	0	29	0	0	4	0	0	0	1	0	0	0	1	0	0	0	0	1	0	2	5	1	1	0	0	0	0	0	0	2	0	2	0	3	251	0	0	0	0	0
Lactobacillus intestinalis	0	0	0	0	21	0	43	0	0	0	0	0	0	1	0	9	0	0	0	0	0	0	0	0	66	40	0	0	0	0	0	0	0	0	0	0	0	0	2	0	0	0	1	244	0	0	0	0	0
Staphylococcus sp. DV9-14	9	0	0	0	0	0	0	0	0	0	16	0	27	2	0	0	0	0	10	0	0	5	0	3	0	0	42	0	1	0	2	2	1	0	28	14	4	4	7	20	1	0	2	22	0	0	2	0	1
Bacteroides uniformis	0	0	0	0	0	0	25	0	0	2	0	0	5	106	0	0	7	47	38	0	0	0	0	0	0	60	0	0	0	0	0	0	0	0	27	0	0	0	0	4	1	0	1	27	7	1	48	0	0
Arthrobacter sp. O-IIA-1	2	0	0	0	8	0	147	0	0	0	1	2	3	14	0	0	0	0	0	0	0	0	0	0	29	37	17	0	0	0	0	1	1	0	28	3	0	0	0	0	0	2	0	0	8	0	0	0	0
Actinomyces lingnae	0	6	0	6	1	3	0	5	0	0	0	5	0	0	0	1	0	0	0	32	0	4	14	40	0	0	14	4	13	7	5	27	3	18	0	0	1	5	2	0	6	1	26	17	12	3	9	1	2
uncultured Prevotella sp.	1	0	6	3	6	13	0	20	0	0	0	1	0	0	0	0	0	0	0	0	0	67	5	0	0	0	0	3	14	1	2	0	9	0	0	0	0	5	5	0	3	8	17	0	0	4	2	1	0
Atopobium parvulum	0	11	1	14	0	4	0	18	0	0	4	6	0	3	0	2	0	0	0	4	0	6	16	0	0	0	1	13	6	16	5	5	6	37	0	0	7	6	7	0	6	0	21	0	25	3	27	0	0
Streptococcus sp. oral taxon 058	24	0	0	0	0	4	0	0	0	2	22	0	34	2	0	8	0	0	0	0	26	0	0	0	26	0	17	0	0	7	3	21	44	0	47	0	4	0	2	1	6	5	1	0	0	6	1	0	1
Serratia sp. M24tronco1	0	0	0	0	0	0	0	0	0	0	0	0	0	2	0	0	0	0	0	0	0	0	0	0	0	0	0	0	0	0	0	0	0	0	6	0	0	451	0	0	0	0	0	3	0	0	1	0	0
Haemophilus haemolyticus	0	0	0	0	21	8	2	8	0	4	58	0	4	0	0	0	0	0	13	10	16	0	4	0	0	0	0	1	0	19	4	11	6	3	14	0	13	12	6	2	2	0	1	0	4	4	0	0	0
alpha proteobacterium PI_GH4.1.G4	0	7	0	0	6	0	13	0	6	0	1	0	3	0	0	0	0	0	1	1	4	0	0	0	8	8	2	0	0	0	0	0	0	0	4	1	1	0	9	9	14	0	8	44	1	10	0	0	0
Pseudomonas sp. C-S-PDA6	1	22	0	0	0	0	67	0	78	4	0	0	2	5	0	0	0	0	20	10	4	1	0	5	0	52	0	0	0	0	1	1	0	1	3	1	10	2	0	1	0	0	0	0	1	0	1	0	1
[Clostridium] cocleatum	0	0	0	0	0	0	0	0	441	0	0	0	0	0	0	0	0	0	0	0	0	0	0	0	0	10	0	0	0	0	0	0	0	0	0	0	0	0	0	0	0	0	0	0	0	0	0	0	0
Porphyromonas endodontalis	0	76	0	1	0	27	0	1	0	0	0	5	0	0	0	0	0	0	0	4	0	0	2	0	10	0	0	6	4	2	0	13	18	11	0	0	2	0	0	23	0	14	4	0	30	23	0	5	2
Granulicatella elegans	10	0	2	0	1	0	0	1	0	0	17	0	9	0	0	0	1	0	17	0	6	0	12	0	4	0	22	0	0	13	7	8	3	0	44	13	6	15	4	2	0	0	0	0	0	4	0	2	0
Parvimonas micra	0	42	3	0	0	19	0	3	0	0	0	0	0	0	1	0	0	0	17	2	0	3	4	0	0	0	0	3	19	2	2	19	9	8	0	0	13	0	4	15	4	21	5	0	2	0	0	0	10
Porphyromonas gingivalis	0	0	6	0	0	134	0	0	0	0	0	3	0	0	0	0	0	0	0	3	0	1	0	0	0	0	0	4	25	0	0	11	18	0	0	0	0	0	1	0	0	8	1	3	0	17	0	0	0
Porphyromonas sp. oral clone EP003	14	0	15	5	0	0	0	0	0	4	2	0	21	4	0	0	0	0	0	5	5	7	18	3	32	0	21	1	0	0	0	0	5	0	0	4	12	21	0	27	2	0	0	0	2	0	1	7	0
Mallotus nudiflorus	0	0	0	0	4	3	0	0	0	0	0	0	0	0	0	351	0	0	0	0	0	0	3	1	0	0	0	0	4	0	0	2	0	0	7	0	5	0	0	0	0	0	0	4	0	0	0	0	0
Actinomyces sp. ICM58	0	0	6	0	1	1	0	11	0	0	7	44	0	0	0	0	0	0	0	0	0	16	1	13	0	0	2	17	0	9	31	0	9	49	0	0	0	0	0	3	13	0	0	0	11	0	20	0	0
Holdemanella biformis	0	0	0	0	0	0	0	0	0	0	0	0	0	9	0	0	124	165	0	0	0	0	0	0	0	0	0	0	0	0	0	0	0	0	0	0	0	0	1	1	0	0	0	0	0	0	0	0	0
[Ruminococcus] gnavus	0	0	0	0	0	0	0	0	0	0	1	0	0	7	0	0	0	2	27	0	0	0	0	0	5	23	0	0	0	0	0	0	0	0	0	0	0	0	4	1	0	1	2	20	10	1	42	0	0
Prevotella oris	1	22	3	0	0	8	44	0	0	0	1	9	0	0	0	0	0	0	0	11	6	6	0	0	0	0	0	0	12	6	2	7	1	2	0	9	0	0	0	20	4	20	1	4	11	7	2	0	2
Bacteroides intestinalis	0	0	0	0	0	0	0	0	0	3	0	0	21	268	0	0	5	0	0	0	0	0	0	0	0	0	0	0	0	0	0	0	0	0	8	0	0	0	0	0	0	0	2	13	0	0	0	0	0
Dorea longicatena	0	0	0	0	0	0	0	0	0	0	0	0	0	7	0	0	32	2	98	0	0	0	0	0	0	0	0	0	0	0	0	0	0	0	0	0	0	0	0	0	0	0	1	0	0	0	0	0	0
Xanthomonas arboricola	0	0	0	0	0	0	0	0	0	0	0	0	0	0	0	2	0	0	0	0	0	0	0	0	0	0	0	4	4	0	0	0	3	0	0	0	0	0	0	0	5	7	0	65	54	11	0	0	0
Capnocytophaga leadbetteri	0	0	16	0	0	0	0	0	0	0	0	0	0	0	0	0	0	1	0	1	0	2	0	0	3	0	0	1	0	1	0	4	3	2	23	0	30	7	3	38	1	8	0	0	2	43	0	3	0
Schaalia odontolytica	3	6	0	7	13	2	12	3	0	0	1	7	1	1	0	2	0	0	4	2	7	1	5	5	2	0	14	4	7	7	9	2	1	4	0	16	5	4	7	1	4	0	8	1	9	5	4	0	0
Blautia wexlerae	0	0	0	0	0	0	0	0	0	0	0	0	0	8	0	0	44	1	14	0	0	0	0	0	0	0	0	0	0	0	0	0	0	0	0	0	0	0	1	6	2	0	8	8	9	1	30	0	0
Capnocytophaga granulosa	2	8	0	0	0	0	0	1	0	0	0	0	0	0	0	0	0	0	0	2	13	3	0	0	0	0	0	1	0	3	0	7	0	2	0	2	0	20	2	9	11	2	1	0	3	99	4	1	0
Bacteroides ovatus	0	0	0	0	0	0	0	0	0	1	0	0	0	82	0	0	7	3	0	0	0	0	0	0	0	11	0	0	0	0	0	0	0	0	9	0	0	0	0	1	0	0	2	6	3	1	135	0	0
Bacteroides dorei	0	0	0	0	0	0	50	0	0	1	0	0	0	5	0	0	18	2	111	0	0	0	0	0	1	0	0	0	0	0	0	0	0	0	0	0	0	0	1	0	0	0	3	15	6	0	33	0	0
Bifidobacterium longum	0	0	0	0	0	0	0	0	0	0	1	0	0	2	0	0	21	15	5	0	1	0	0	0	9	0	0	1	0	0	0	0	0	0	13	0	0	0	0	0	0	0	4	14	18	1	59	0	0
Eubacterium sp. oral clone DO008	2	0	0	69	1	0	0	7	0	0	0	3	10	0	0	0	0	0	0	0	0	0	0	0	0	0	0	13	0	2	0	0	0	0	15	0	0	12	7	0	0	8	3	0	13	13	24	0	0
Anaerostipes hadrus	0	0	0	0	0	0	0	0	0	0	0	0	0	10	0	0	28	1	13	0	0	0	0	0	38	34	0	0	0	0	0	0	0	0	5	0	0	0	1	0	0	0	2	0	11	0	0	0	0
Bifidobacterium faecale	0	0	0	0	0	0	56	0	0	0	0	0	0	5	0	0	53	0	0	0	0	0	0	0	0	0	0	0	0	0	0	0	0	0	0	0	0	0	0	3	0	0	8	0	0	0	0	0	0
Abiotrophia defectiva	3	0	1	0	0	0	0	1	0	3	0	0	4	0	0	0	3	0	0	0	21	0	20	0	20	0	4	4	0	0	0	0	15	0	39	7	44	0	0	1	0	0	0	0	0	2	1	0	0
Catonella sp. oral clone EZ006	3	0	1	0	0	3	0	0	0	0	3	3	0	0	0	0	0	0	0	0	21	23	2	6	0	0	12	1	0	3	2	0	3	3	0	6	5	4	0	39	38	0	2	5	6	26	1	0	0
Lachnospiraceae bacterium DJF_RP14	0	0	0	0	0	0	0	0	0	0	0	0	0	0	0	0	77	83	1	0	0	0	0	0	0	0	0	0	0	0	0	0	0	0	0	0	0	0	0	2	0	0	7	7	2	0	18	0	0
Lautropia mirabilis	15	9	0	1	0	2	65	3	0	0	1	0	26	0	0	0	0	0	0	0	20	1	3	0	0	0	0	0	0	0	0	0	6	0	9	0	0	1	0	5	0	11	0	0	0	5	0	0	0
Lactobacillus murinus	0	0	0	0	0	0	0	0	0	0	0	0	8	0	0	0	0	0	0	0	11	2	0	0	0	77	0	0	0	0	0	0	0	0	0	0	1	0	3	0	0	0	1	100	2	0	0	0	0
[Ruminococcus] torques	0	0	0	0	3	0	0	0	0	1	0	0	0	1	0	0	47	0	0	0	0	0	0	0	0	0	0	0	0	0	0	0	0	0	2	0	0	0	2	3	0	0	2	0	0	0	171	0	0
Prevotella intermedia	1	0	0	0	0	2	0	2	0	0	0	4	6	0	0	0	2	0	0	0	22	2	0	0	0	0	15	0	0	2	1	6	41	0	0	4	0	0	0	0	0	0	0	0	0	15	0	0	0
Aggregatibacter segnis	3	0	1	0	0	0	0	1	0	0	7	0	0	0	0	0	0	0	6	0	3	1	0	0	0	0	15	1	0	23	0	2	52	0	13	0	0	1	0	5	0	1	0	0	0	1	1	0	0
Streptococcus constellatus	0	0	0	0	0	37	0	1	0	0	2	1	0	0	0	1	1	0	0	1	0	0	1	0	0	0	0	2	11	0	0	7	17	13	0	2	0	0	11	0	0	18	0	0	4	1	0	0	0
Streptococcus sp. I-P16	11	0	0	0	0	2	0	2	0	2	0	43	14	3	0	0	0	0	0	2	9	0	0	0	16	0	6	0	0	4	27	0	0	0	6	0	0	0	0	3	1	0	1	0	0	1	1	1	0
Parabacteroides distasonis	0	0	0	0	0	0	0	0	0	0	0	0	0	0	0	0	18	15	8	0	0	0	0	0	0	72	0	0	0	0	0	0	0	0	0	0	0	0	2	3	0	0	9	22	0	2	13	0	0
Lactobacillus reuteri	0	0	0	0	0	0	1	0	0	0	0	0	0	5	0	0	0	0	0	0	0	0	0	0	0	10	13	0	1	0	0	0	0	0	0	0	0	0	2	3	0	2	2	93	9	0	0	0	0
Clostridium sp. L2-50	0	0	0	0	0	0	0	0	0	0	0	0	0	0	0	0	250	1	0	0	0	0	0	0	0	0	0	0	0	0	0	0	0	0	0	0	0	0	0	0	0	0	0	0	0	0	0	0	0
Selenomonas sp. oral taxon 478	0	0	9	4	0	1	0	15	0	0	0	7	0	0	0	0	0	0	0	1	0	17	5	0	0	0	0	0	11	0	1	2	6	0	0	4	0	6	3	6	0	0	8	0	10	14	0	0	1
Janthinobacterium sp. Je16-2	0	0	0	0	0	0	0	0	0	0	0	0	0	0	0	0	0	0	0	0	0	0	0	3	0	0	0	0	4	0	1	4	0	2	0	47	60	5	0	2	9	2	0	0	2	0	3	0	0
uncultured Lachnospiraceae bacterium	0	0	2	0	0	10	0	0	0	0	0	0	4	0	0	0	0	0	0	11	0	17	0	0	0	0	0	0	0	1	0	0	4	0	0	0	0	0	0	40	1	0	0	0	0	31	0	2	0
Streptococcus gordonii	0	0	3	0	0	3	0	0	0	0	0	0	6	0	0	0	0	0	0	0	0	2	0	0	0	0	0	2	0	5	0	1	13	2	0	12	8	1	3	1	4	0	3	0	12	0	1	0	0
Selenomonas sp. oral clone GT010	0	10	2	4	1	1	0	7	0	0	0	3	0	0	0	0	0	1	0	3	0	6	16	8	0	0	0	1	15	1	1	0	5	0	0	16	1	2	0	8	0	0	5	1	11	3	10	2	0
Prevotella sp. DJF_B112	0	0	0	0	0	0	0	0	0	0	0	0	0	0	0	0	0	8	0	0	0	0	0	0	0	0	0	0	0	0	0	0	0	0	0	0	0	0	2	79	14	2	0	15	0	0	0	0	0
Blautia massiliensis	0	0	0	0	0	0	0	0	0	0	0	0	0	3	0	0	17	74	0	0	0	0	0	0	0	0	0	0	0	0	0	0	0	0	0	0	1	0	1	2	0	0	2	0	0	0	52	0	0
TM7 phylum sp. oral clone CW040	0	0	1	0	0	0	0	4	0	0	0	26	0	0	0	0	0	0	0	1	0	2	2	0	0	0	14	2	0	1	2	6	14	13	0	7	0	12	0	4	7	0	8	0	10	7	4	0	0
Prevotella denticola	0	17	0	0	0	3	0	1	0	0	0	0	0	1	0	2	0	0	0	0	0	0	0	0	0	0	9	0	4	12	0	9	12	2	0	0	9	0	1	4	2	0	0	0	2	0	0	0	2
Methylobacterium sp. 189	0	0	0	0	0	0	0	0	0	0	0	0	0	0	0	0	0	0	0	0	0	0	0	0	0	0	0	0	0	0	2	0	0	0	0	0	0	0	1	10	37	5	2	11	18	0	0	0	0
Lachnospiraceae bacterium 9_1_43BFAA	0	0	0	0	0	0	0	0	0	0	0	0	0	2	0	0	0	0	20	0	0	0	0	0	0	0	0	0	0	0	0	0	0	0	0	0	0	0	0	3	0	0	0	3	0	0	0	0	0
Gemella morbillorum	5	0	0	0	0	0	33	1	0	10	5	0	0	0	0	0	1	0	0	0	6	3	0	0	18	0	3	2	0	3	0	8	17	0	1	0	0	0	1	6	2	2	4	0	5	1	0	0	0
Ruminococcus bromii	0	0	0	0	0	0	0	0	0	0	0	0	0	0	0	0	2	34	70	0	0	0	0	0	0	0	0	0	0	0	0	0	0	0	0	0	0	0	0	0	0	0	1	0	13	0	0	0	0
Moraxella sp. Everest-gws-63	0	0	1	4	44	0	0	0	25	0	3	1	4	0	0	5	0	0	3	0	0	2	5	0	0	0	0	0	0	0	0	0	0	0	6	0	0	0	10	0	0	0	1	1	0	3	0	0	0
Parabacteroides merdae	0	0	0	0	0	0	0	0	0	0	0	0	0	25	0	0	12	17	0	0	0	0	0	0	0	68	0	0	0	0	0	0	0	0	0	0	0	0	0	0	0	0	4	7	0	0	12	0	0
Eubacterium sp. oral clone BU014	0	0	5	0	0	3	0	3	0	0	3	0	0	0	0	0	0	0	0	17	5	0	9	9	0	0	0	5	0	4	3	6	5	1	0	13	3	2	6	2	1	0	0	0	5	1	4	0	1
Bacteroides sp. AR29	0	0	0	0	0	0	0	0	0	0	0	0	0	99	0	0	4	2	0	0	0	0	0	0	0	0	0	0	0	0	0	0	0	0	0	0	0	0	0	0	0	0	1	9	0	0	3	0	0
Megamonas funiformis	0	0	0	0	0	0	0	0	0	0	0	0	2	5	0	0	0	0	0	0	0	0	0	0	0	0	0	0	0	0	0	0	0	0	0	0	0	0	1	7	2	0	2	25	0	3	0	0	0
uncultured Leptotrichia sp.	0	0	6	20	0	0	0	0	0	0	0	0	0	0	0	0	2	0	0	0	5	10	8	2	0	0	0	3	0	5	0	0	0	0	6	9	2	4	0	0	0	0	2	0	1	1	7	0	0
Rothia sp. Smarlab 3302411	1	0	0	0	0	3	0	2	0	2	0	0	1	3	0	0	0	0	13	6	13	0	9	0	0	0	15	4	0	1	1	0	5	2	1	0	0	5	4	5	2	10	1	0	1	0	2	3	0
Bradyrhizobium sp. PC27	0	0	0	0	1	0	0	0	29	0	0	0	11	0	0	0	0	0	0	6	7	0	0	0	0	39	0	0	0	0	0	0	0	1	0	8	9	0	0	0	2	0	0	3	1	0	0	0	0
Prevotella baroniae	0	0	0	0	0	90	0	0	0	0	0	0	0	0	0	0	0	0	0	0	0	0	0	0	0	0	0	1	8	1	1	11	14	3	0	0	0	0	0	0	0	0	0	0	0	1	0	0	3
Methylobacterium aquaticum	0	0	0	0	0	0	0	0	0	0	0	0	0	0	0	0	0	0	0	0	0	0	0	0	0	0	0	0	0	0	0	0	0	0	0	0	0	0	3	21	30	4	0	15	12	0	0	0	0
Prevotella shahii	1	0	0	2	0	0	0	0	0	0	0	0	0	0	0	0	1	0	0	0	3	0	0	0	0	0	0	0	0	0	0	0	0	0	0	19	0	0	0	5	0	0	0	0	0	61	0	0	0
Blautia obeum	0	0	0	0	0	0	0	0	0	0	0	0	0	0	0	0	11	2	0	0	0	0	0	0	0	0	0	0	0	0	0	0	0	0	0	0	0	0	0	0	0	0	1	3	0	1	3	0	0
Enterococcus gallinarum	0	0	0	0	0	0	0	0	162	0	0	0	0	0	0	0	0	1	0	0	0	0	0	0	0	0	0	0	0	0	0	0	0	0	0	0	0	0	0	0	0	0	0	0	0	0	0	0	0
Bacteroides fragilis	0	0	0	0	0	0	0	0	0	1	0	0	10	41	0	0	3	1	5	0	0	0	0	0	0	4	25	0	0	0	0	0	0	0	2	0	0	0	0	0	0	0	0	0	0	0	0	0	0
Lachnospiraceae bacterium 3_1_46FAA	0	0	0	0	0	0	0	0	0	0	0	0	0	4	0	0	7	11	12	0	0	0	0	0	0	0	0	0	0	0	0	0	0	0	0	0	0	0	0	3	0	0	1	2	8	0	17	0	0
uncultured Tannerella sp.	5	0	3	0	0	1	0	21	0	0	0	0	0	0	0	0	0	0	0	0	0	19	0	0	0	0	0	3	0	3	0	6	16	1	0	9	5	0	1	4	0	0	0	0	0	2	1	1	0
Filifactor alocis	0	6	0	0	0	39	0	1	0	0	6	0	0	0	0	0	0	0	0	5	0	0	0	0	0	0	0	3	14	4	0	5	0	3	0	0	5	0	0	9	0	3	2	0	0	2	0	1	0
Haemophilus sputorum	14	0	0	0	0	0	0	1	0	0	2	0	20	0	0	0	0	0	0	0	23	0	0	0	14	0	2	0	0	13	0	0	0	0	12	0	0	2	0	4	0	0	3	0	0	7	1	0	0
Prevotella sp. DJF_B116	0	0	0	0	0	0	0	0	0	0	0	0	0	0	0	0	0	0	0	0	0	0	0	0	0	0	0	0	0	0	0	0	0	0	0	0	0	0	0	0	0	0	0	0	0	0	0	0	0
Blautia coccoides	1	0	0	0	0	0	0	0	0	11	0	0	0	98	0	0	0	0	0	0	0	0	0	0	0	0	0	0	0	0	0	0	0	0	27	0	1	0	2	0	0	0	0	3	0	0	0	0	0
Phyllobacterium myrsinacearum	0	3	0	0	3	0	13	0	3	0	0	0	0	1	0	0	0	0	0	0	6	0	1	0	9	8	1	0	0	0	0	0	0	0	3	1	0	0	1	3	3	0	0	5	2	2	0	0	0
Phascolarctobacterium faecium	0	0	0	0	0	0	0	0	0	5	0	0	9	26	0	0	0	0	2	0	0	0	0	0	0	0	18	0	0	0	0	0	0	0	0	0	0	0	6	0	0	0	0	24	0	0	0	0	0
Actinomyces viscosus	0	0	2	1	0	0	0	0	0	1	0	1	4	1	0	0	0	0	0	0	1	1	2	0	5	0	0	1	0	1	2	31	3	1	0	0	0	1	6	0	0	5	0	0	0	0	0	0	0
Neisseria elongata	9	0	2	0	0	1	0	8	0	0	0	0	10	0	0	0	1	0	0	0	26	0	0	0	0	0	14	0	0	1	0	0	0	0	24	0	1	0	0	1	3	2	0	0	2	2	0	0	0
Streptococcus anginosus	0	39	0	0	0	0	0	0	0	0	3	0	0	0	0	2	0	0	0	0	0	0	0	0	0	35	0	0	1	3	0	5	0	2	0	0	13	0	5	2	0	0	0	0	0	0	2	0	3
Massiliomicrobiota timonensis	0	0	0	0	0	0	0	0	0	0	0	0	0	37	0	0	0	0	8	0	0	0	0	0	0	37	0	0	0	0	0	0	0	0	21	0	0	0	0	0	0	0	2	0	0	0	2	0	0
Peptococcus sp. oral taxon 167	8	0	0	0	0	1	0	3	0	0	2	0	2	0	0	0	0	0	0	2	0	0	0	0	0	0	19	1	0	1	2	3	7	1	0	3	0	0	0	12	0	0	0	0	5	3	1	0	0
Roseburia faecis	0	0	0	0	0	0	0	0	0	0	0	0	0	0	0	0	0	34	42	0	0	0	0	0	0	0	0	0	0	0	0	0	0	0	0	0	0	0	0	0	0	0	0	5	0	0	0	0	0
Sphaerotilus natans	0	9	0	0	9	2	0	0	0	0	2	0	0	0	0	0	0	0	17	0	0	1	0	29	0	0	0	2	2	0	0	1	1	0	0	11	34	3	0	0	0	0	0	0	0	0	0	0	0
Porphyromonas sp. oral clone CW034	5	0	0	2	0	0	0	0	0	1	0	0	3	0	0	0	0	0	1	3	1	3	11	3	25	0	0	0	0	0	0	0	0	0	0	0	1	0	0	13	1	0	0	0	1	0	0	2	0
Dialister pneumosintes	0	0	0	0	0	0	0	0	0	0	0	0	0	0	0	0	0	0	12	0	0	1	0	0	0	0	0	2	0	0	0	12	4	0	0	0	1	0	0	2	0	6	0	0	0	0	0	0	0
Porphyromonas sp. oral clone BS045	12	0	1	0	0	0	0	0	0	2	0	0	2	1	0	0	1	0	0	3	15	0	0	0	0	0	33	0	0	3	0	2	12	0	0	0	0	7	0	1	0	0	1	0	0	0	0	5	0
Neisseria oralis	8	0	0	0	0	0	0	0	0	0	10	0	9	2	0	0	0	0	0	0	12	0	0	0	0	0	0	12	0	7	0	0	3	0	20	0	0	0	3	9	0	2	0	0	0	0	0	0	0
uncultured Corynebacterium sp.	2	28	1	0	0	3	0	1	0	0	11	0	0	0	0	0	0	0	0	0	0	0	9	0	0	0	7	0	0	1	0	0	1	0	0	0	0	1	2	0	0	0	0	6	0	0	0	0	2
Clostridium sp. 826	0	0	0	0	0	0	0	0	0	0	0	0	3	1	0	0	54	13	0	0	0	0	0	0	20	0	0	0	0	0	0	0	0	0	0	0	0	0	0	9	1	0	0	8	0	0	0	0	0
Drancourtella massiliensis	0	0	0	0	0	0	0	0	0	7	0	0	3	76	0	0	4	1	0	0	0	0	0	0	0	0	0	0	0	0	0	0	0	0	0	0	0	0	0	0	0	0	2	0	6	0	30	0	0
Leptotrichia hofstadii	0	0	1	0	0	0	74	2	0	0	0	0	0	0	0	0	0	0	10	0	2	9	0	0	0	0	0	0	0	0	0	1	0	0	0	0	0	0	1	0	0	0	0	0	0	0	0	0	0
Blautia sp. YHC-4	0	0	0	0	0	0	0	0	0	0	0	0	0	0	0	0	0	0	1	0	0	0	0	0	0	101	0	0	0	0	0	0	0	0	0	0	0	0	0	0	0	0	1	1	0	0	0	0	0
Pseudomonas sp. DN34	0	7	0	0	1	0	0	0	61	0	0	0	0	0	0	1	0	0	0	0	0	17	0	0	0	0	3	0	0	0	4	1	0	0	2	0	0	0	2	1	3	1	0	3	5	0	0	0	0
Neisseria lactamica	0	0	0	0	0	0	0	0	0	0	0	0	0	0	0	0	0	0	0	0	0	0	0	0	0	0	0	0	0	0	0	0	0	0	0	0	50	4	0	0	0	0	0	0	0	7	0	0	0
Leptotrichia sp. oral clone P2PB_51 P1	0	0	3	0	0	0	0	0	0	0	0	0	17	0	0	0	0	0	9	2	0	2	0	0	0	0	0	0	0	0	0	2	12	0	0	0	9	0	0	19	0	2	0	0	0	1	0	0	0
Acidovorax sp. CNE 29	0	24	0	0	0	0	0	0	0	0	0	0	0	0	0	0	0	1	4	3	0	0	0	0	8	0	1	0	0	0	0	0	0	0	0	7	0	0	0	2	3	0	0	0	0	0	0	0	0
[Clostridium] bolteae	0	0	0	0	0	0	0	0	0	0	0	0	0	86	0	0	0	2	0	0	0	0	0	0	13	0	0	0	0	0	0	0	0	0	5	0	0	0	0	0	0	0	0	0	1	0	10	0	0
Roseburia inulinivorans	0	0	0	0	0	0	0	0	0	0	0	0	0	1	0	0	0	5	11	0	0	0	0	0	0	0	0	0	0	0	0	0	0	0	0	0	0	0	1	0	0	0	0	0	0	0	0	0	0
uncultured Bergeyella sp.	0	0	0	0	0	3	0	0	0	0	2	2	3	0	0	0	0	0	10	0	0	4	3	7	0	0	0	0	0	0	2	2	5	0	0	5	6	1	1	4	5	0	3	2	0	1	0	1	0
Methylobacillus glycogenes	0	0	0	0	0	0	0	0	119	0	0	0	0	0	0	0	0	0	0	0	0	0	0	0	0	0	0	0	0	0	0	0	0	0	0	0	0	0	0	0	0	0	0	0	0	0	0	0	0
Dialister sp. oral clone BS095	2	0	1	0	0	7	0	2	0	0	4	0	0	0	0	0	0	0	0	0	0	10	0	0	0	0	0	0	1	4	2	2	1	2	0	0	0	2	2	6	1	1	3	0	0	2	4	0	0
Clostridium sp. HGF2	0	0	0	0	0	0	0	1	0	0	2	0	0	31	0	0	0	1	0	0	0	0	0	0	0	40	0	0	0	0	2	0	0	0	25	0	0	0	0	3	0	0	0	0	0	0	2	0	0
Alistipes finegoldii	0	0	0	0	0	0	0	0	0	1	0	0	0	19	0	0	0	0	0	0	0	0	0	0	0	0	0	0	0	0	0	0	0	0	0	0	0	0	3	0	0	0	0	16	0	0	0	0	0
Campylobacter showae	0	0	6	0	0	0	0	2	0	0	0	0	2	0	0	0	0	0	0	0	0	20	1	0	0	0	0	0	1	1	0	0	0	0	0	7	2	3	0	2	0	1	0	0	2	12	2	0	0
uncultured Eubacterium sp.	0	0	0	0	0	0	0	1	0	0	2	2	0	0	0	0	0	0	0	0	0	0	0	0	0	0	0	0	1	0	0	2	1	11	11	7	0	0	1	2	0	7	4	0	7	1	0	0	2
candidate division TM7 genomosp. P1	0	15	0	0	0	1	82	0	0	0	0	0	0	3	0	0	0	0	0	0	0	0	0	0	0	0	0	1	0	4	0	0	2	1	0	0	0	0	0	0	0	0	0	0	0	0	0	0	0
uncultured Selenomonas sp.	0	0	0	2	0	0	40	0	0	0	0	0	0	0	0	0	0	0	0	0	0	0	7	0	25	0	0	2	0	1	0	0	1	0	0	0	0	1	0	1	0	1	2	0	2	3	2	0	0
Burkholderia sp. A-11	0	0	0	0	0	0	0	0	0	0	0	0	0	0	0	0	0	0	109	0	0	0	0	0	0	0	0	0	0	0	0	1	0	0	0	0	0	0	0	0	0	0	0	0	0	0	0	0	0
Streptococcus pasteurianus	0	0	0	0	0	0	0	0	0	0	0	0	0	5	0	0	0	0	84	0	0	0	0	0	0	0	0	0	0	0	0	0	0	0	0	0	0	0	0	0	0	0	3	0	0	1	0	0	0
Bifidobacterium animalis	0	0	0	0	0	0	0	0	0	0	0	0	0	0	0	0	0	0	0	0	0	0	0	0	0	0	0	0	0	0	0	0	0	0	0	0	0	0	0	0	0	0	0	0	0	0	0	0	0
Acinetobacter sp. 'LC BR 12339'	0	0	1	0	21	0	0	0	0	1	3	9	0	0	0	7	0	1	3	0	0	0	1	0	0	0	0	0	2	0	0	0	0	0	0	1	0	2	0	0	0	0	0	0	0	4	0	0	0
Methylobacterium jeotgali	0	0	1	0	10	0	0	0	56	0	0	0	0	2	0	0	0	0	0	0	0	1	0	0	12	0	0	0	0	0	1	1	0	0	8	0	0	0	0	0	1	0	0	0	3	0	0	0	0
Enterobacter sp. KBB	0	9	0	0	0	0	0	0	4	0	0	0	1	4	0	2	0	0	0	0	0	0	0	0	0	0	1	0	1	0	1	0	0	0	2	7	0	0	0	0	2	0	0	11	0	0	0	0	0
Streptococcus sp. F0441	0	0	0	0	0	0	0	0	0	0	1	0	0	0	0	13	0	0	0	0	0	0	0	0	0	0	0	3	0	22	0	22	0	0	0	0	0	0	0	1	0	0	0	0	0	0	0	2	0
Streptococcus genomosp. C8	0	0	0	0	0	0	0	3	0	0	4	0	2	1	0	0	0	0	0	0	0	2	0	0	0	0	6	3	3	11	0	5	0	2	7	0	0	0	0	0	0	0	0	0	0	1	0	0	0
TM7 bacterium human oral taxon HOT-870	4	0	0	0	6	0	0	4	0	0	1	0	0	0	0	0	0	0	0	0	0	0	0	0	0	0	0	5	0	7	0	0	24	0	0	0	0	1	0	0	0	0	7	0	0	0	2	0	0
Lachnospiraceae bacterium 2_1_46FAA	0	0	0	0	0	0	0	0	0	0	0	0	0	0	0	0	0	0	6	0	0	0	0	0	0	0	0	0	0	0	0	0	0	0	0	0	0	0	0	0	0	0	0	0	0	0	0	0	0
Stenotrophomonas maltophilia	0	0	0	0	0	1	0	0	0	0	0	0	0	0	0	0	0	0	0	0	0	0	0	3	18	0	0	0	0	0	3	0	0	0	0	0	0	0	0	0	0	0	0	0	0	0	0	0	0
Lachnoanaerobaculum umeaense	0	0	0	2	4	0	0	0	0	0	1	0	0	0	0	0	0	0	0	0	0	4	0	0	0	0	0	2	0	0	1	0	0	1	0	0	0	1	1	5	4	0	0	0	0	0	0	1	0
Microbacterium sp. MJ18	0	0	0	0	0	0	0	0	0	0	0	0	17	5	0	0	0	0	0	0	0	1	0	0	0	0	0	0	0	0	0	0	0	0	25	0	0	0	0	0	0	0	0	0	0	0	0	0	0
Corynebacterium matruchotii	0	0	0	0	0	0	0	0	0	0	13	0	0	0	0	0	0	0	0	0	5	0	0	0	0	0	11	2	0	1	0	1	7	0	11	0	0	2	0	0	12	0	0	0	3	0	1	0	0
Eubacterium ventriosum	0	0	0	0	0	0	0	0	0	0	0	0	0	0	0	0	16	2	42	0	0	0	0	0	0	0	0	0	0	0	0	0	0	0	0	0	0	0	0	0	0	0	0	0	0	0	0	0	0
Erysipelatoclostridium ramosum	0	0	0	0	0	0	0	0	26	1	0	0	4	24	0	0	0	0	4	0	0	0	0	0	0	0	0	0	0	0	0	0	0	0	0	0	0	0	0	0	0	0	0	0	0	0	5	0	0
Photobacterium ganghwense	0	0	0	0	0	0	57	0	0	1	0	0	0	0	0	0	0	0	0	0	0	0	0	0	0	13	0	0	0	0	0	0	0	0	0	0	0	0	0	0	0	0	0	0	0	0	0	0	0
Treponema denticola	0	0	0	0	0	9	0	0	0	0	0	0	0	0	0	0	1	0	0	0	0	0	0	0	0	0	8	2	0	3	0	5	1	1	0	1	0	0	1	2	2	1	0	0	0	4	0	0	0
Clostridiales bacterium 80/3	0	0	0	0	0	0	0	0	0	0	0	0	0	0	0	0	24	0	0	0	0	0	0	0	0	0	0	0	0	0	0	0	0	0	0	0	0	0	0	0	0	0	8	0	2	1	0	0	0
Selenomonas infelix	0	0	3	4	0	0	0	0	0	0	0	1	0	0	0	0	0	0	0	0	0	6	9	0	0	0	0	0	0	1	0	2	1	0	0	0	29	2	0	0	2	0	1	0	0	3	3	0	0
Clostridium sp. 7_3_54FAA	0	0	0	0	0	0	0	0	0	0	0	0	0	20	0	0	0	0	0	0	0	0	0	0	0	0	0	0	0	0	0	0	0	0	22	0	0	0	0	1	0	0	0	0	0	0	0	0	0
Lactobacillus crispatus	0	0	0	0	0	0	0	0	0	0	9	0	0	1	0	0	0	0	0	0	0	0	0	0	0	0	0	0	0	16	0	0	0	0	0	0	0	0	0	0	0	0	0	6	0	0	0	0	0
Bifidobacterium sp. h12	0	0	0	0	0	0	0	0	0	0	0	0	0	0	0	0	0	3	0	0	0	0	0	0	0	0	0	0	0	0	0	0	0	0	0	0	0	0	0	0	0	0	0	0	0	0	0	0	0
Treponema sp. oral taxon 231	0	0	0	1	0	5	0	0	0	0	1	0	0	0	0	0	0	0	0	0	0	0	0	0	0	0	0	1	0	0	0	9	0	0	0	0	0	0	1	13	0	3	0	0	2	12	0	1	0
Clostridiales bacterium oral taxon 075	0	0	0	0	0	0	0	13	0	0	2	0	0	0	0	0	0	0	0	0	2	0	0	0	0	0	0	0	0	0	0	0	0	0	0	0	7	3	0	1	1	0	0	0	0	17	0	0	0
Leptotrichia buccalis	2	0	11	0	0	0	0	0	0	0	0	0	0	0	0	0	0	0	0	0	0	14	0	0	0	0	0	0	0	2	0	0	1	0	0	0	0	5	2	0	0	1	0	0	0	0	0	0	0
Enterococcus faecium	0	0	0	0	0	0	13	0	0	0	0	0	4	0	0	0	0	0	0	0	0	0	0	0	0	35	0	0	0	0	0	0	0	0	0	0	0	0	0	0	0	0	0	0	1	0	0	0	0
Prevotella veroralis	0	0	0	0	0	3	0	0	0	0	7	13	0	0	0	0	0	0	0	0	0	0	0	0	0	0	0	0	0	14	0	0	0	2	0	0	0	0	0	1	0	0	0	0	1	0	0	0	0
Sphingomonas prati	0	0	0	0	0	0	0	0	0	0	0	0	0	0	0	0	0	0	0	0	0	0	0	0	0	0	0	0	0	0	0	0	0	0	76	0	0	0	0	0	0	0	0	0	0	0	0	0	0
[Eubacterium] saphenum	0	0	0	0	0	3	0	1	0	0	1	0	0	0	0	0	0	0	0	0	0	0	0	0	0	0	0	2	0	0	0	2	1	3	0	0	12	0	0	4	0	0	5	1	0	1	0	0	0
Prevotella genomosp. P4	0	0	0	0	0	9	0	0	0	0	0	1	0	0	0	0	0	0	0	0	0	0	0	0	0	0	0	2	18	0	0	2	0	0	0	0	0	0	0	0	0	0	3	0	0	1	0	0	0
Catenibacterium mitsuokai	0	0	0	0	0	0	0	0	0	0	0	0	0	8	0	0	0	0	0	0	0	0	0	0	0	0	0	0	0	0	0	0	0	0	0	0	0	0	0	0	0	0	0	0	0	0	0	0	0
Eubacterium sp. oral clone GI038	0	0	1	1	0	0	0	0	0	0	0	0	0	0	0	0	0	0	0	0	0	6	0	0	0	0	0	1	0	0	0	0	0	0	0	3	0	7	0	0	0	3	1	0	1	3	1	0	0
Staphylococcus aureus	4	0	0	0	0	0	0	0	0	0	7	0	0	0	0	0	0	0	0	0	0	11	0	0	0	0	0	0	0	0	0	0	0	0	0	0	0	0	2	0	0	0	2	3	1	0	0	0	0
Veillonella ratti	0	0	0	0	0	0	0	0	0	0	0	0	0	0	0	0	0	1	34	0	0	0	0	0	0	0	0	0	0	0	0	0	0	0	0	0	0	0	0	0	0	0	0	0	3	0	25	0	0
Prevotella oulorum	0	11	0	0	0	2	0	4	0	0	0	0	0	0	0	0	0	0	0	1	0	0	0	0	0	0	0	2	0	0	0	2	1	0	0	6	0	0	0	8	0	1	0	0	0	0	6	1	0
Bacteroides xylanisolvens	0	0	0	0	0	0	0	0	0	0	0	0	0	19	0	0	0	5	0	0	0	0	0	0	0	24	0	0	0	0	0	0	0	0	0	0	0	0	0	0	0	0	3	0	0	0	7	0	0
Roseburia hominis	0	0	0	0	0	0	0	0	0	0	0	0	0	1	0	0	16	24	13	0	0	0	0	0	0	0	0	0	0	0	0	0	0	0	0	0	0	0	0	0	0	0	0	1	1	1	0	0	0
Parabacteroides goldsteinii	0	0	0	0	0	0	55	0	0	0	0	0	0	1	0	0	0	1	0	0	0	0	0	0	0	0	0	0	6	0	0	0	0	0	0	0	0	0	0	0	0	0	0	0	0	0	0	0	0
[Eubacterium] nodatum	0	9	0	0	0	16	0	0	0	0	0	0	0	0	0	0	0	0	0	3	0	0	0	0	0	0	0	1	4	0	0	4	3	0	0	0	0	0	0	0	0	3	1	0	0	0	0	0	0
Lachnoanaerobaculum orale	1	0	0	5	1	2	0	2	0	0	0	1	0	0	0	0	0	0	0	0	0	2	3	2	0	0	0	2	2	2	2	1	0	1	0	1	0	0	2	0	0	1	2	0	0	0	4	0	0
Bacteroides stercoris	0	0	0	0	0	0	0	0	0	0	0	0	0	9	0	0	0	5	1	0	0	0	0	0	0	0	0	0	0	0	0	0	0	0	0	0	0	0	0	0	0	0	4	2	0	0	1	0	0
Streptococcus mutans	0	0	0	1	0	1	0	0	0	0	3	0	0	0	0	0	0	2	0	0	0	0	1	0	0	0	0	0	10	2	0	3	0	0	0	0	0	0	1	0	1	0	1	7	1	0	0	0	0
Hungatella hathewayi	0	0	0	0	0	0	0	0	0	0	0	0	0	35	0	0	0	0	0	0	0	0	0	0	0	0	0	0	0	0	0	0	0	0	3	0	0	0	0	0	0	0	0	0	0	0	0	0	0
Rothia dentocariosa	2	12	0	0	0	1	0	1	0	2	0	1	1	0	0	0	0	0	0	1	0	0	0	0	0	0	0	0	1	1	0	4	1	0	1	0	0	0	1	1	1	0	0	0	1	0	0	0	0
Leptotrichia sp.	0	7	0	0	0	1	0	0	0	0	0	0	0	0	0	4	0	0	0	0	0	0	0	0	0	0	0	1	0	2	0	2	5	0	0	0	0	0	0	0	11	1	0	0	0	0	3	0	3
Campylobacter sp. oral clone HB035	0	0	0	0	0	0	0	0	0	7	0	0	0	0	0	1	0	0	0	0	0	0	0	0	0	0	0	0	0	0	0	1	0	0	0	0	0	0	0	1	8	0	0	0	0	22	0	0	0
Prevotella buccae	0	19	3	0	0	0	0	0	0	0	0	0	0	0	0	0	0	0	0	0	0	0	0	0	0	0	0	0	2	0	0	0	0	0	0	0	0	0	0	3	0	0	1	0	0	2	0	0	2
Afipia broomeae	0	0	0	0	0	0	21	0	0	0	0	0	0	0	0	1	0	0	0	0	0	0	0	0	0	0	0	0	0	0	0	0	0	1	3	0	0	0	0	7	2	2	0	0	0	0	1	0	0
Bifidobacterium pseudolongum	0	0	0	0	11	0	0	0	0	0	0	0	0	0	0	0	0	0	0	0	0	0	0	0	0	0	0	0	0	0	0	0	0	0	0	0	0	0	0	0	0	0	0	8	0	0	0	0	0
Bacteroides massiliensis	0	0	0	0	0	0	0	0	0	0	0	0	0	2	0	0	0	0	0	0	0	0	0	0	0	0	0	0	0	0	0	0	0	0	0	0	0	0	4	0	0	0	0	2	0	0	0	0	0
uncultured Capnocytophaga sp.	1	0	0	0	0	0	0	0	0	0	0	0	9	0	0	0	0	0	0	20	0	0	0	0	0	0	0	0	0	0	0	0	1	1	0	0	0	0	0	5	0	0	0	0	0	4	0	1	0
Paeniclostridium sordellii	0	0	0	0	0	0	0	0	60	0	0	0	0	0	0	0	0	0	0	0	0	0	0	0	0	0	0	0	0	0	0	0	0	0	0	0	0	0	0	0	0	0	0	0	0	0	0	0	0
Capnocytophaga gingivalis	1	0	0	3	0	0	0	0	0	0	0	0	0	0	0	0	0	0	0	0	0	0	0	0	0	0	0	0	0	0	0	0	2	0	0	0	0	0	0	13	1	0	0	0	0	3	1	0	0
butyrate-producing bacterium SL7/1	0	0	0	0	0	0	0	0	0	0	0	0	0	0	0	0	0	0	0	0	0	0	0	0	0	0	0	0	0	0	0	0	0	0	0	0	0	0	0	0	0	0	1	0	0	0	0	0	0
Bacteroides heparinolyticus	0	0	0	0	0	8	0	0	0	0	0	0	0	0	0	0	0	0	0	0	0	0	0	0	0	0	0	0	0	0	1	4	18	0	0	0	0	0	2	0	0	0	0	0	0	0	0	0	0
Staphylococcus hominis	0	0	0	0	0	0	0	0	0	1	1	0	0	0	0	0	0	1	5	0	0	0	0	0	0	0	0	3	2	0	1	0	0	0	0	5	4	0	0	0	0	0	0	0	0	0	0	0	0
Prevotella fusca	0	0	0	0	0	0	0	0	0	0	0	0	0	0	0	0	0	0	0	0	0	0	0	0	0	0	0	2	0	0	0	0	0	0	0	0	0	0	0	13	0	0	0	0	0	0	0	0	0
Selenomonas sputigena	1	0	4	4	0	1	0	1	0	0	0	2	6	0	0	0	0	0	0	0	0	0	4	0	0	0	0	1	0	1	0	1	2	0	0	0	0	2	0	0	0	2	2	0	0	0	0	0	3
Campylobacter sp. oral clone BB120	0	0	0	0	0	5	15	0	0	0	0	0	6	2	0	0	0	0	0	0	0	2	0	0	0	0	0	0	0	0	0	0	0	0	0	0	0	0	0	0	0	0	2	0	4	2	0	0	0
Methylobacterium platani	0	0	0	0	0	0	0	0	0	0	0	0	0	0	0	0	0	0	0	0	0	0	0	0	0	0	0	0	0	0	0	0	0	1	0	0	0	0	0	4	5	1	0	4	5	0	0	0	0
uncultured Catonella sp.	0	0	0	1	0	0	0	0	0	0	0	0	0	0	0	0	0	0	0	2	8	0	1	0	0	0	0	0	1	0	0	0	0	8	0	0	9	0	2	2	0	0	0	3	3	2	0	0	0
Clostridium sp. AT4	0	0	0	0	0	0	0	0	0	0	0	0	0	0	0	0	0	0	6	0	0	0	0	0	0	0	0	0	0	0	0	0	0	0	1	0	0	0	0	0	0	0	3	0	0	0	32	0	0
Pelomonas saccharophila	0	0	2	0	0	0	0	0	0	0	5	0	2	2	0	2	0	0	0	3	0	0	1	0	0	0	0	0	0	0	3	0	3	0	0	6	4	0	0	1	0	0	0	0	0	0	0	0	0
Treponema medium	0	0	0	0	0	1	0	0	0	0	0	1	0	0	0	0	0	0	0	0	0	0	0	0	0	0	0	2	0	0	0	2	0	1	0	0	0	0	0	11	1	0	0	0	0	17	1	0	0
Enterococcus sulfureus	0	0	0	0	0	0	0	0	0	0	0	0	0	0	0	0	0	0	0	0	0	0	0	0	0	0	0	0	0	0	0	0	0	0	0	0	0	0	0	0	0	0	0	0	0	0	0	0	0
Lawsonella clevelandensis	0	0	0	0	0	0	0	0	0	0	2	0	2	0	0	0	0	0	0	0	2	0	0	6	0	0	0	0	0	0	0	1	0	0	0	0	0	0	1	0	2	0	0	3	0	0	1	0	0
[Clostridium] hylemonae	0	0	0	0	0	0	0	0	0	0	0	0	0	22	0	0	0	0	0	0	0	0	0	0	0	0	0	0	0	0	0	0	0	0	7	0	0	0	0	0	0	0	0	0	0	0	0	0	0
Micrococcus luteus	0	0	0	0	0	0	0	0	0	0	0	0	9	4	0	0	0	0	0	0	0	0	0	1	0	0	0	0	1	0	0	0	1	0	0	0	0	0	2	0	0	0	0	0	0	0	0	0	0
Massilia brevitalea	0	0	0	0	0	0	0	0	0	0	2	0	0	0	0	0	0	0	0	0	0	0	0	0	0	0	0	0	0	0	0	0	1	0	0	0	0	0	0	0	0	0	0	0	0	0	0	0	30
Corynebacterium sp. 707471/2012	0	0	0	0	0	0	0	0	0	0	0	0	0	0	0	0	0	0	0	0	0	0	0	0	0	52	0	0	0	0	0	0	0	0	0	0	0	0	0	0	0	0	0	0	0	0	0	0	0
Ruminococcus sp. K-1	0	0	0	0	0	0	0	0	0	0	0	0	0	0	0	0	3	0	2	0	0	0	0	0	0	0	0	0	0	0	0	0	0	0	0	0	0	0	0	1	0	0	0	0	0	1	2	0	0
Capnocytophaga genosp. AHN8471	0	0	0	0	0	0	47	0	0	0	0	0	0	0	0	0	0	0	0	0	0	0	0	0	0	0	0	0	0	0	0	0	0	0	0	0	0	0	0	0	0	1	1	0	0	0	0	0	0
Bulleidia extructa	0	0	0	0	0	0	0	0	0	0	0	4	0	0	0	0	0	0	0	0	0	0	0	0	0	0	0	0	5	0	3	3	4	10	0	0	6	0	0	2	0	0	0	0	0	0	0	0	0
Paraprevotella clara	0	0	0	0	0	0	0	0	0	0	0	0	0	0	0	0	0	13	0	0	0	0	0	0	0	0	0	0	0	0	0	0	0	0	0	0	0	0	0	1	0	0	0	0	0	0	20	0	0
Eisenbergiella massiliensis	0	0	0	0	0	0	0	0	0	0	0	0	0	36	0	0	0	4	0	0	0	0	0	0	0	0	0	0	0	0	0	0	0	0	7	0	0	0	0	0	0	0	0	0	0	0	0	0	0
Prevotella conceptionensis	0	0	1	0	0	0	0	0	0	2	0	0	0	0	0	0	0	0	0	0	18	0	0	0	0	0	0	0	0	2	0	1	2	0	0	0	0	1	0	0	0	0	2	3	0	0	1	0	0
Corynebacterium sp. 61720	6	0	0	0	0	0	0	0	0	0	3	0	0	0	0	0	0	0	1	0	0	0	0	0	0	0	0	0	4	0	0	0	5	0	0	0	0	0	0	0	0	0	0	5	1	0	0	0	0
Bacteroidetes bacterium 'Oral Taxon 274'	1	0	0	0	0	0	0	0	0	0	0	0	0	0	0	0	0	0	6	3	0	4	0	0	0	0	0	2	0	1	0	0	0	1	0	0	7	0	0	7	0	0	0	0	0	0	0	0	0
Schlegelella sp. KB1a	0	0	0	0	0	0	0	0	29	0	0	0	0	0	0	0	0	0	0	0	0	0	1	2	0	0	0	0	2	0	1	0	0	0	0	0	4	0	0	0	0	0	0	0	0	0	0	0	0
Streptomyces achromogenes	0	0	0	0	0	0	0	0	47	0	0	0	0	0	0	0	0	0	0	0	0	0	0	0	0	0	0	0	0	0	0	0	0	0	0	0	0	1	0	0	0	0	0	0	0	0	0	0	0
Faecalibaculum rodentium	0	0	0	0	0	0	0	0	0	0	0	0	0	0	0	0	0	0	0	0	0	0	0	0	0	18	0	0	0	0	0	0	0	0	0	0	0	0	1	0	0	0	2	0	0	0	0	0	0
Veillonella sp. oral taxon 780	0	0	1	0	0	1	0	0	0	0	9	0	0	0	0	0	0	0	0	0	6	0	0	0	0	0	0	0	0	0	0	0	0	0	18	0	0	0	0	0	0	0	0	0	0	0	0	0	0
Lachnoanaerobaculum saburreum	0	4	0	4	0	0	0	1	0	0	0	0	0	0	0	0	0	0	0	0	0	3	3	0	0	0	0	0	0	0	0	0	0	3	0	2	0	0	0	2	0	0	0	0	0	0	0	0	2
Clostridium tepidum	0	0	0	0	0	0	0	0	0	0	0	0	0	0	0	0	0	0	0	0	0	0	0	0	0	46	0	0	0	0	0	0	0	0	0	0	0	0	0	0	0	0	0	0	0	0	0	0	0
Mitsuokella sp. oral taxon 521	0	0	0	0	0	0	0	1	0	0	0	0	0	0	0	0	0	0	0	0	0	0	0	6	0	0	0	0	0	0	0	0	0	2	0	0	0	0	0	0	0	0	0	0	0	0	10	0	0
Bacillus anthracis	0	0	0	0	0	0	0	0	0	0	0	0	0	0	0	0	0	0	0	0	0	0	0	0	0	0	0	0	0	0	0	0	0	0	0	0	0	0	1	0	0	0	0	0	0	0	0	0	0
Streptococcus genomosp. C5	3	0	0	0	0	1	0	0	0	0	0	3	5	0	0	0	0	0	0	0	5	0	0	0	0	0	0	0	0	0	0	0	0	1	2	0	0	0	0	3	0	0	0	0	0	0	0	0	0
Brevundimonas sp. M1T2B6	0	0	0	0	1	0	5	0	0	0	0	0	0	0	0	0	0	0	0	1	3	0	0	0	0	0	0	0	0	0	0	0	0	0	0	0	0	0	1	0	0	0	0	0	0	0	0	0	0
Streptococcus sp. R-19306	0	0	0	0	0	0	0	0	0	0	0	0	0	0	0	0	0	0	0	0	0	0	0	0	0	0	0	0	0	0	0	0	0	0	0	0	0	0	0	0	0	0	0	0	1	0	0	0	0
Atopobium rimae	0	17	0	0	0	1	0	0	0	0	0	0	3	0	0	0	0	0	0	0	0	0	0	0	0	0	0	0	0	1	0	3	0	0	0	0	0	0	2	0	0	0	1	0	0	0	0	0	1
TM7 phylum sp. oral taxon 348	0	0	1	0	0	0	20	0	0	0	4	0	0	0	0	0	0	0	0	0	0	0	0	0	0	0	0	0	0	0	0	5	0	0	0	0	0	0	1	0	2	0	0	0	0	0	0	0	0
butyrate-producing bacterium A2-175	0	0	0	0	0	0	0	0	0	0	0	0	0	3	0	0	8	0	0	0	0	0	0	0	0	13	0	0	0	0	0	0	0	0	0	0	0	0	0	0	0	0	0	0	0	0	1	0	0
Romboutsia ilealis	0	0	0	0	0	0	0	0	0	0	0	0	0	0	0	0	0	0	0	0	0	0	0	0	0	0	0	0	0	0	0	0	0	0	0	0	0	0	0	0	0	0	0	29	0	0	0	0	0
Fusobacterium sp. oral clone AJ050	0	0	0	0	0	0	0	0	0	0	0	0	25	0	0	0	0	0	2	0	0	0	4	0	0	0	1	0	0	1	0	0	0	0	0	0	0	0	0	0	0	0	0	0	0	1	0	1	0
Mobiluncus curtisii	0	0	0	3	0	0	0	0	0	0	2	0	0	0	0	0	0	0	0	0	0	0	3	0	0	0	0	0	0	4	0	0	0	0	0	0	0	0	0	0	0	0	0	0	0	0	1	0	0
Clostridioides difficile	0	0	0	0	0	0	0	0	41	0	0	0	0	0	0	0	0	0	0	0	0	0	0	0	0	0	0	0	0	0	0	0	0	0	0	0	0	0	0	0	0	0	0	0	0	0	0	0	0
Capnocytophaga ochracea	0	0	0	0	0	0	0	0	0	0	0	0	0	0	0	0	0	0	0	5	0	0	0	0	0	0	0	1	0	0	0	0	0	0	0	0	0	0	0	0	0	0	0	0	0	0	0	0	0
Turicibacter sp. LA62	0	0	0	0	0	0	0	0	0	0	0	0	0	0	0	0	0	0	0	0	0	0	0	0	0	26	0	0	0	0	0	0	0	0	0	0	0	0	0	0	0	0	1	3	0	0	0	0	0
Lactobacillus fermentum	0	5	0	0	0	0	0	0	0	0	1	2	0	0	0	0	0	0	0	0	0	0	0	22	0	0	0	0	1	1	0	1	0	0	0	0	0	0	0	0	0	0	0	0	0	0	0	0	4
Ruminococcus sp. 653	0	0	0	0	0	0	0	0	0	0	0	0	0	1	0	0	4	0	0	0	0	0	0	0	0	0	0	0	0	0	0	0	0	0	0	0	0	0	0	0	0	0	0	0	0	0	0	0	0
Undibacterium oligocarboniphilum	0	2	0	0	0	0	0	0	0	0	0	1	0	0	0	0	0	0	0	0	0	0	0	2	0	0	0	0	0	0	0	0	0	0	0	0	0	0	0	0	9	1	1	4	2	0	0	0	0
Bacteroides plebeius	0	0	0	0	0	0	0	0	0	0	0	0	0	4	0	0	0	4	0	0	0	0	0	0	0	0	0	0	0	0	0	0	0	0	0	0	0	0	0	5	0	0	3	0	0	4	0	0	0
Faecalicatena contorta	0	0	0	0	0	0	0	0	34	0	0	0	0	3	0	0	0	2	0	0	0	0	0	0	0	0	0	0	0	0	0	0	0	0	0	0	0	0	0	0	0	0	0	0	0	0	0	0	0
Actinomyces sp. ICM47	1	0	0	0	0	1	0	0	0	0	0	0	0	0	0	0	0	0	0	0	0	1	2	0	0	0	0	0	0	0	1	1	0	14	0	0	0	1	0	0	0	0	0	0	0	2	0	0	1
Leptotrichia sp. oral clone BU064	0	0	0	0	0	0	0	0	0	8	3	0	0	0	0	0	0	0	0	0	7	0	0	0	0	0	1	0	0	0	0	0	1	0	0	0	0	0	0	0	0	3	0	0	2	1	0	0	0
Bacteroides caccae	0	0	0	0	0	0	0	0	0	0	0	0	0	0	0	0	7	0	0	0	0	0	0	0	0	0	0	0	3	0	0	0	0	0	0	0	0	0	0	0	0	0	0	11	0	0	0	0	0
Clostridiales bacterium feline oral taxon 148	0	0	0	0	0	0	0	0	0	0	0	0	0	0	0	0	0	0	0	0	0	0	0	0	0	0	0	0	0	1	0	2	2	0	0	0	3	0	0	1	0	0	1	0	0	5	0	0	0
Haemophilus influenzae	0	17	0	0	0	6	0	0	0	1	0	0	0	0	0	0	0	0	0	0	0	0	0	0	0	0	0	0	3	0	0	0	0	0	0	0	0	0	0	0	0	0	0	0	0	0	0	0	1
Butyricicoccus faecihominis	0	0	0	0	0	0	0	0	0	0	0	0	0	2	0	0	13	0	9	0	0	0	0	0	0	0	0	0	0	0	0	0	0	0	0	0	0	0	0	0	0	0	0	0	0	0	2	0	0
Sphingomonas aquatilis	0	0	0	0	0	0	0	0	0	0	1	0	0	0	2	0	0	0	0	0	0	0	0	0	0	0	0	0	0	0	5	0	2	0	0	0	0	1	0	0	3	0	0	0	0	0	0	0	0
Bacteroides caecimuris	0	0	0	0	0	0	0	0	0	0	0	0	0	0	0	0	0	0	0	0	0	0	0	0	0	37	0	0	0	0	0	0	0	0	0	0	0	0	0	0	0	0	0	0	0	0	0	0	0
Bifidobacterium reuteri	0	0	0	0	0	0	0	0	0	0	0	0	0	0	0	0	0	0	0	0	0	0	0	0	0	34	0	0	0	0	0	0	0	0	0	0	0	0	0	0	0	0	0	0	0	3	0	0	0
Cloacibacterium rupense	0	0	0	0	0	0	0	0	0	0	2	0	0	0	0	0	0	0	9	0	0	1	0	0	0	0	0	0	1	0	0	0	0	0	0	0	0	0	2	3	0	0	0	0	0	0	0	0	0
Acidaminococcus intestini	0	0	0	0	0	0	0	0	0	0	0	0	0	2	0	0	0	0	0	0	0	0	0	0	0	0	0	0	0	0	0	0	0	0	0	0	0	0	0	0	0	0	0	0	0	0	31	0	0
Capnocytophaga sputigena	0	0	0	0	0	0	0	0	0	0	0	0	4	0	0	0	0	0	0	0	0	0	0	0	14	0	6	0	0	0	1	0	0	0	0	0	0	0	1	0	0	1	0	0	0	2	0	0	0
uncultured Treponema sp.	0	0	0	0	0	0	0	0	0	0	0	0	0	0	0	0	0	0	0	0	6	0	0	0	0	0	0	0	0	0	0	0	0	0	0	7	0	0	0	4	0	0	4	0	0	0	0	0	0
Undibacterium jejuense	0	0	0	0	0	0	0	0	0	0	1	0	0	0	0	0	0	0	7	0	0	0	0	0	0	0	0	0	0	0	0	0	0	0	0	4	0	0	0	0	0	0	0	0	0	0	0	0	0
Pseudomonas sp. LD119	0	0	0	0	0	0	0	0	0	0	2	0	3	0	0	0	0	0	0	0	0	0	0	0	0	0	5	0	0	0	4	0	0	0	0	0	0	0	0	0	0	0	0	0	0	0	0	0	0
Lactococcus lactis	0	0	0	0	0	0	26	0	0	0	0	0	0	0	0	0	0	2	0	0	0	0	0	0	0	0	0	0	0	0	0	0	0	0	0	0	0	0	0	0	0	0	0	3	0	0	0	0	0
Bacteroides coprophilus	0	0	0	0	0	0	0	0	0	0	0	0	0	0	0	0	0	16	0	0	0	0	0	0	0	0	0	0	0	0	0	0	0	0	0	0	0	0	0	0	0	0	0	0	0	1	0	0	0
Actinomyces naeslundii	0	0	0	0	0	0	0	2	0	3	0	0	2	0	0	0	0	0	0	0	0	0	0	0	9	0	0	1	0	0	0	0	0	2	0	0	0	0	0	1	0	1	0	0	0	0	1	0	0
Bifidobacterium bifidum	0	0	0	0	0	0	0	0	0	0	0	0	0	0	0	0	23	0	0	0	0	0	0	0	0	0	0	0	0	0	0	0	0	0	0	0	0	0	0	0	0	0	2	0	0	0	0	0	0
Barnesiella intestinihominis	0	0	0	0	0	0	0	0	0	0	0	0	0	0	0	0	12	0	0	0	0	0	0	0	0	0	0	0	0	0	0	0	0	0	0	0	0	0	0	1	0	0	0	0	0	0	0	0	0
Shigella sonnei	0	0	0	0	0	0	0	0	6	0	0	0	2	5	0	0	0	0	0	0	0	0	0	0	0	12	0	0	0	0	0	0	1	0	0	0	0	1	2	0	0	0	0	3	0	0	0	0	0
Mogibacterium vescum	0	0	0	0	0	1	0	0	0	0	0	0	0	0	0	0	0	0	0	0	0	1	0	3	0	0	0	0	0	0	0	0	0	0	0	0	0	3	2	0	1	1	3	0	1	0	1	0	0
Brachyspira aalborgi	0	0	0	0	0	0	0	0	0	0	0	0	0	33	0	0	0	0	0	0	0	0	0	0	0	0	0	0	0	0	0	0	0	0	0	0	0	0	0	0	0	0	0	0	0	0	0	0	0
Streptococcus sp. AHSI00047	0	0	0	0	0	0	0	0	0	0	0	0	0	0	0	0	0	0	0	0	0	0	0	0	0	0	0	0	0	0	0	0	0	0	0	0	0	0	0	0	0	0	0	0	0	0	0	0	0
Veillonella tobetsuensis	0	0	0	0	0	0	0	0	0	0	0	0	0	2	0	0	0	0	0	0	0	0	0	0	0	0	0	0	0	0	0	0	1	0	0	8	0	0	0	0	1	0	0	0	0	4	0	0	0
Enterobacter sp. SPSA1	0	2	0	0	0	0	0	0	0	0	0	0	1	1	0	1	0	0	0	0	0	0	0	0	0	0	0	0	0	0	0	0	0	0	0	0	0	0	0	0	0	0	0	0	0	0	0	0	0
Prevotella aurantiaca	2	0	0	0	0	0	0	0	0	0	0	0	4	0	0	0	0	0	0	0	4	0	0	0	0	0	7	0	0	0	0	0	0	0	2	0	0	0	0	3	0	0	0	0	0	0	0	0	0
Elizabethkingia sp. JCM 10536	0	0	0	0	0	0	0	0	0	0	0	0	0	0	0	0	0	0	2	0	0	0	0	15	0	0	0	0	0	0	0	0	0	0	0	0	9	0	0	0	0	0	0	0	0	0	0	0	0
Streptococcus sp. oral clone AY020	0	0	0	5	0	0	0	0	0	0	0	0	0	0	0	0	0	0	0	0	0	0	0	0	0	0	0	0	0	0	0	0	0	2	6	0	0	0	0	0	0	1	0	0	0	2	0	0	0
Phascolarctobacterium sp. 377	0	0	0	0	0	0	0	0	0	0	0	0	0	0	0	0	22	0	0	0	0	0	0	0	0	10	0	0	0	0	0	0	0	0	0	0	0	0	0	0	0	0	0	0	0	0	0	0	0
Clostridium sp. M62/1	0	0	0	0	0	0	0	0	0	0	0	0	0	0	0	0	1	0	0	0	0	0	0	0	0	26	0	0	0	0	0	0	0	0	0	0	0	0	1	0	0	0	0	0	0	0	0	0	0
Bacteroides coprocola	0	0	0	0	0	0	0	0	0	0	0	0	0	2	0	0	0	0	0	0	0	0	0	0	0	0	0	0	0	0	0	0	0	0	0	0	0	0	0	2	0	0	1	0	0	0	0	0	0
Marseilla massiliensis	0	0	0	0	0	0	0	0	0	0	0	0	0	0	0	0	31	0	0	0	0	0	0	0	0	0	0	0	0	0	0	0	0	0	0	0	0	0	0	0	0	0	0	0	0	0	0	0	0
Phascolarctobacterium succinatutens	0	0	0	0	0	0	0	0	0	0	0	0	0	0	0	0	0	12	1	0	0	0	0	0	0	0	0	0	0	0	0	0	0	0	0	0	0	0	0	0	0	0	0	0	0	0	0	0	0
Leptotrichia sp. oral clone IK040	0	0	0	21	0	0	0	0	0	0	0	0	0	0	0	0	0	0	0	0	0	0	0	0	0	0	0	3	0	0	0	0	0	0	0	0	0	3	1	0	0	0	0	0	0	0	1	0	0
[Eubacterium] siraeum	0	0	0	0	0	0	31	0	0	0	0	0	0	0	0	0	0	0	0	0	0	0	0	0	0	0	0	0	0	0	0	0	0	0	0	0	0	0	0	0	0	0	0	0	0	0	0	0	0
Prevotella nigrescens	0	0	0	0	0	0	0	0	0	0	0	0	0	0	0	0	0	0	0	1	0	0	0	0	0	0	0	0	0	0	0	0	0	0	0	0	7	0	0	5	2	0	3	0	3	0	0	0	0
Hydrogenophaga aquatica	0	0	0	0	0	0	0	0	0	0	0	0	0	0	0	0	0	0	0	0	0	0	1	0	0	0	0	0	0	0	5	2	0	0	0	0	0	0	0	0	0	0	0	0	0	0	0	0	0
Coprococcus comes	0	0	0	0	0	0	0	0	0	0	0	0	0	1	0	0	0	0	0	0	0	0	0	0	0	0	0	0	0	0	0	0	0	0	0	0	0	0	0	0	0	0	0	0	0	0	0	0	0
Lactobacillus sp. ls79	0	0	0	0	0	0	0	0	0	0	0	0	0	0	0	0	0	0	0	0	0	0	0	0	0	0	0	0	0	0	0	0	0	0	0	0	0	0	0	0	0	0	0	10	0	0	0	0	0
Tannerella forsythia	0	0	0	0	0	0	0	0	0	0	0	0	0	0	0	0	0	0	0	0	0	0	1	0	0	0	0	1	3	0	0	0	1	0	0	0	0	0	0	3	0	0	2	0	3	0	0	0	0
Pseudomonas sp. SM-32	0	0	0	0	0	0	18	0	0	0	0	0	0	5	0	0	0	0	0	0	0	0	0	0	0	0	0	0	0	0	0	0	0	0	0	0	0	0	1	0	0	0	0	0	0	0	1	0	0
Prevotella pleuritidis	0	0	0	0	0	0	0	0	0	0	0	0	0	1	0	0	0	0	0	0	0	0	0	0	0	0	0	0	0	0	0	0	0	0	0	0	0	0	0	4	0	0	0	0	0	0	0	0	0
Streptococcus sobrinus	0	0	0	0	0	0	0	0	0	0	0	0	0	0	0	0	0	0	0	0	0	0	0	0	0	0	0	3	0	0	0	0	0	0	0	0	0	0	0	0	0	0	0	0	0	0	0	0	0
Eikenella corrodens	4	0	0	0	0	0	0	0	0	0	0	0	0	0	0	0	0	0	0	0	0	0	0	0	0	0	0	0	0	1	0	1	1	0	0	0	0	0	0	6	2	1	0	0	0	2	0	0	0
butyrate-producing bacterium A2-207	0	0	0	0	0	0	0	0	0	0	0	0	0	0	0	0	0	1	4	0	0	0	0	0	0	0	0	0	0	0	0	0	0	0	0	0	0	0	0	0	0	0	1	0	0	0	0	0	0
Prevotella dentalis	0	0	0	0	0	0	0	0	0	0	0	0	0	0	0	0	0	0	0	0	0	0	0	0	0	0	0	0	0	0	0	0	6	0	0	0	0	0	0	1	0	4	1	0	0	0	0	0	2
Arthrobacter sp. SWM_Isolation_1	0	0	0	0	0	0	0	0	0	0	0	0	0	0	0	0	0	0	0	0	0	0	0	0	0	0	0	0	0	0	0	0	0	0	28	0	0	0	0	0	0	0	0	0	0	0	0	0	0
Lactobacillus mucosae	0	0	0	0	0	0	0	0	0	0	0	0	0	0	0	0	0	0	0	0	0	0	0	25	0	0	0	0	0	0	0	0	0	0	0	0	0	0	0	0	0	0	2	0	0	0	0	0	0
Megasphaera sp. TrE9262	0	0	0	0	0	0	0	0	0	0	0	0	0	0	0	0	17	11	0	0	0	0	0	0	0	0	0	0	0	0	0	0	0	0	0	0	0	0	0	0	0	0	0	0	0	0	0	0	0
[Eubacterium] eligens	0	0	0	0	0	0	0	0	0	0	0	0	0	8	0	0	0	0	0	0	0	0	0	0	0	0	0	0	0	0	0	0	0	0	18	0	0	0	0	0	0	0	0	0	0	0	0	0	0
Ottowia sp. oral taxon 894	0	0	0	0	0	0	0	0	0	0	0	0	0	0	0	0	0	0	0	0	0	0	0	0	0	0	0	0	0	0	0	0	0	0	0	0	5	0	0	0	0	0	0	0	0	7	0	0	0
Prevotella sp. oral clone IDR-CEC-0055	0	0	0	0	0	0	0	0	0	0	0	0	0	0	0	0	1	0	0	0	0	0	0	0	0	0	0	0	0	0	0	1	0	0	0	0	0	0	0	0	0	0	0	0	0	0	1	0	0
Streptococcus peroris	0	0	0	0	0	0	0	0	0	0	0	1	0	0	0	0	0	0	0	1	0	0	0	0	0	0	1	0	0	2	0	0	0	0	1	0	0	0	0	0	0	0	0	0	0	0	0	0	0
Streptococcus sp. oral strain 12F	0	0	1	0	0	0	0	0	0	0	0	0	0	0	0	14	0	0	0	0	3	0	0	0	0	0	0	0	0	0	0	0	0	0	0	0	0	0	0	0	0	0	0	0	0	0	0	0	0
Mycoplasma orale	0	0	0	0	0	4	0	0	0	0	0	0	0	0	0	0	0	0	9	0	0	0	0	0	0	0	0	0	0	0	0	0	0	1	0	0	0	0	0	0	0	0	0	0	0	0	0	0	0
Bifidobacterium sp. 138	0	0	0	0	0	0	0	0	0	0	0	0	0	0	0	0	0	0	0	0	0	0	0	0	0	0	0	0	0	0	0	0	0	0	0	0	0	0	0	0	0	0	0	0	0	0	0	0	0
Clostridiaceae bacterium MS3	0	0	0	0	0	0	0	0	0	0	0	0	0	1	0	0	0	0	0	0	0	0	0	0	0	0	0	0	0	0	0	0	0	0	0	0	0	0	0	0	0	0	0	0	1	0	0	0	0
Prevotella sp. oral clone IK053	0	0	0	0	0	0	0	0	0	0	0	0	0	0	0	0	0	0	0	0	0	4	0	0	0	0	0	0	2	0	0	0	0	0	0	0	0	0	0	0	0	0	0	0	0	0	0	0	0
Treponema socranskii	0	0	0	0	0	1	0	1	0	0	0	0	0	0	0	0	0	0	0	4	0	0	0	0	0	0	0	0	0	0	0	1	3	0	0	0	0	0	0	0	1	0	0	0	1	3	0	0	1
Eggerthella lenta	0	0	0	0	0	0	0	0	0	0	0	0	0	0	0	0	0	3	1	0	0	0	0	0	0	0	0	0	0	0	0	0	0	0	0	0	0	0	0	0	0	0	0	0	0	0	0	0	0
Campylobacter gracilis	0	0	0	0	0	0	0	0	0	0	0	0	0	0	0	0	0	0	0	0	0	0	0	0	0	0	0	0	0	0	0	0	1	1	0	0	0	0	0	0	0	0	0	0	0	0	0	0	0
Peptostreptococcus sp. CCUG 42997	0	0	0	0	0	0	0	0	0	0	0	0	0	0	0	0	0	0	0	0	0	0	0	0	0	0	0	0	0	0	0	0	0	2	0	0	0	0	0	0	0	0	1	0	8	0	0	0	0
Streptococcus alactolyticus	0	0	0	0	0	0	0	0	0	0	0	0	0	0	0	0	0	0	0	0	0	0	0	0	0	12	0	0	0	0	0	0	0	0	0	0	0	0	1	0	0	0	0	0	1	0	0	0	0
Bacteroides thetaiotaomicron	0	0	0	0	0	0	0	0	0	0	0	0	0	5	0	0	0	12	0	0	0	0	0	0	0	0	0	0	0	0	0	0	0	0	0	0	0	0	2	0	0	0	0	0	0	0	0	0	0
Bacteroides sp. TP-5	0	0	0	0	0	0	0	0	0	0	0	0	0	0	0	0	0	0	0	0	0	0	0	0	0	24	0	0	0	0	0	0	0	0	0	0	0	0	0	0	0	0	0	0	0	0	0	0	0
Prevotella maculosa	0	0	0	2	0	0	0	0	0	0	1	0	0	0	0	0	0	0	0	0	0	0	0	0	0	0	0	1	2	3	0	1	0	0	0	0	0	0	0	2	0	0	0	0	0	0	0	0	0
Pandoraea norimbergensis	0	0	0	0	0	0	0	0	0	0	0	0	0	0	0	0	0	0	0	0	0	0	0	0	0	0	0	0	0	0	0	0	0	0	0	0	0	0	0	0	0	0	0	0	0	0	0	0	0
Staphylococcus lugdunensis	0	0	0	0	0	0	0	0	0	0	0	0	0	0	0	0	0	0	0	0	0	0	0	6	0	0	0	0	0	0	0	0	0	0	0	0	0	0	0	0	0	0	0	0	0	0	0	0	0
Staphylococcus pettenkoferi	0	0	0	0	0	0	0	0	0	0	0	0	0	0	0	0	0	0	0	0	0	0	0	0	0	0	0	0	0	0	0	0	1	0	0	0	0	0	0	0	0	0	0	0	0	0	0	0	0
Bifidobacterium dentium	0	0	0	0	0	0	0	0	0	0	1	0	0	0	0	0	0	1	0	0	0	0	0	0	0	0	0	0	0	1	0	3	0	0	0	0	0	0	0	1	0	5	0	0	0	0	0	0	0
Anoxybacillus kaynarcensis	0	0	0	0	0	0	0	0	0	0	0	0	0	0	0	0	0	0	0	0	0	0	0	0	0	0	0	0	0	0	0	0	0	0	0	0	0	0	0	0	0	0	0	0	0	0	0	0	0
Actinomyces sp. oral taxon 170	0	0	0	1	0	1	0	0	0	0	0	0	0	0	0	0	0	0	1	0	0	0	1	0	0	0	0	0	0	0	0	2	0	0	0	0	0	0	0	0	0	1	0	0	0	0	0	0	1
Schaalia cardiffensis	0	0	0	0	0	3	0	0	0	0	0	1	0	0	0	0	0	0	0	0	0	0	0	0	0	0	0	0	0	0	0	0	0	0	0	0	0	0	3	0	0	1	1	0	1	0	0	0	0
Prevotella multiformis	0	0	0	0	0	1	0	0	0	0	0	0	0	0	0	0	0	0	0	0	0	0	0	0	0	0	0	0	0	0	0	0	0	1	0	0	0	0	0	0	0	0	0	0	9	0	0	0	0
Dakarella massiliensis	0	0	0	0	0	0	0	0	0	0	0	0	0	0	0	0	6	0	12	0	0	0	0	0	0	0	0	0	0	0	0	0	0	0	0	0	0	0	0	0	0	0	0	0	0	0	0	0	0
Ruminococcus lactaris	0	0	0	0	0	0	0	0	0	0	0	0	0	2	0	0	0	0	0	0	0	0	0	0	0	0	0	0	0	0	0	0	0	0	0	0	0	0	0	0	0	0	0	0	0	0	0	0	0
Alistipes putredinis	0	0	0	0	0	0	0	0	0	0	0	0	0	0	0	0	3	9	0	0	0	0	0	0	0	0	0	0	0	0	0	0	0	0	0	0	0	0	0	0	0	0	1	0	0	0	5	0	0
Bacteroidales genomosp. P8 oral clone MB4_G15	0	0	0	0	0	0	0	0	0	0	0	1	0	0	0	0	1	0	0	0	0	0	0	0	0	0	0	0	0	1	0	3	0	0	0	0	0	0	0	4	0	0	0	0	0	0	0	1	0
Collinsella stercoris	0	0	0	0	0	0	0	0	0	0	0	0	0	0	0	0	0	0	0	0	0	0	0	0	0	0	0	0	0	0	0	0	0	0	0	0	0	0	0	0	0	0	0	0	0	1	0	0	0
Lactobacillus helveticus	0	0	0	0	0	0	0	0	0	0	0	0	0	0	0	0	0	0	0	0	0	0	0	0	0	0	13	0	0	0	0	0	0	0	0	0	0	0	0	0	0	0	0	0	0	0	0	0	0
Aggregatibacter sp. HS19_2W_I12	0	0	0	0	0	0	0	0	0	0	0	0	0	0	0	0	0	0	0	0	8	0	0	0	0	0	11	0	0	0	0	0	0	0	0	0	0	0	0	0	0	0	0	0	0	3	0	0	0
Veillonella sp. oral clone HB016	0	0	0	0	0	0	0	0	0	0	6	0	13	0	0	0	0	0	0	0	0	0	0	0	0	0	0	0	0	0	0	0	0	0	0	0	0	0	0	0	0	0	0	0	0	0	0	0	0
uncultured Porphyromonas sp.	0	0	0	0	0	0	0	0	0	0	0	0	0	0	0	0	0	0	0	0	0	0	0	0	0	0	0	0	0	0	0	0	7	0	0	0	0	0	0	0	0	0	0	0	0	0	0	0	0
Fusobacterium mortiferum	0	0	0	0	0	0	0	0	0	0	0	0	0	0	0	0	0	0	0	0	0	0	0	0	0	0	8	0	0	0	0	0	0	0	0	0	0	0	0	0	0	0	3	3	0	2	0	0	0
Asaccharobacter celatus	0	0	0	0	0	0	0	0	0	0	1	0	0	0	0	0	4	0	0	0	0	0	0	0	0	0	0	0	0	0	0	0	0	0	0	0	0	0	0	0	0	0	1	0	0	0	0	0	0
Flavonifractor plautii	0	0	0	0	0	0	0	0	0	0	2	0	1	8	0	0	1	0	1	0	0	0	0	0	0	0	0	0	0	0	0	0	0	0	0	0	0	0	0	0	0	0	0	0	0	0	3	0	0
Comamonas sp. P-115	0	0	0	0	0	0	14	0	0	0	0	0	0	0	0	0	0	0	0	0	0	0	0	2	0	0	0	0	0	0	0	0	0	0	0	0	0	0	0	0	0	0	0	0	0	0	0	0	0
Ruminococcaceae bacterium LM158	0	0	0	0	0	0	5	0	0	0	0	0	0	5	0	0	7	1	0	0	0	0	0	0	0	0	0	0	0	0	0	0	0	0	0	0	0	0	0	0	0	0	0	0	0	0	0	0	0
Eubacterium limosum	0	0	0	0	0	0	0	0	0	0	0	0	0	0	0	0	0	0	0	0	0	0	0	0	0	0	0	0	0	0	0	0	0	0	0	0	0	0	1	0	0	0	1	4	0	0	0	0	0
Bacillus sp. 5.5LF25T	0	0	0	0	0	0	0	0	0	0	1	0	0	0	0	0	0	0	0	0	0	0	0	0	0	0	0	0	0	0	0	0	0	0	0	0	0	0	0	0	0	0	0	0	0	0	0	0	0
[Propionibacterium] namnetense	0	0	0	0	0	0	0	0	0	0	1	0	0	0	0	0	0	0	0	0	0	0	0	0	0	0	0	0	0	0	0	0	0	0	0	0	0	0	0	0	0	0	0	0	0	0	0	0	0
Clostridiales bacterium CIEAF 029	0	0	0	0	0	0	0	0	0	0	0	0	0	0	0	0	0	0	0	0	0	0	0	0	0	0	0	0	0	0	0	0	0	0	0	0	0	0	0	0	0	0	0	3	3	0	0	0	0
TM7 phylum sp. canine oral taxon 308	0	7	0	0	0	0	0	0	0	0	0	0	0	0	0	0	0	0	0	0	0	0	0	0	0	0	0	0	0	1	2	1	1	1	0	0	0	0	0	1	0	0	0	0	0	0	0	0	0
Bacteroides eggerthii	0	0	0	0	0	0	0	0	0	0	0	0	0	0	0	0	0	4	0	0	0	0	0	0	0	0	0	0	0	0	0	0	0	0	0	0	0	0	0	0	0	0	2	0	0	0	0	0	0
Selenomonas sp. oral clone EW084	0	0	0	0	0	0	0	1	0	6	0	0	0	0	0	0	0	0	0	0	0	0	0	0	0	0	0	0	0	1	0	0	1	0	0	0	0	0	0	0	0	0	2	0	1	0	2	0	0
Ruthenibacterium lactatiformans	0	0	0	0	0	0	0	0	0	0	0	0	0	11	0	0	0	3	0	0	0	0	0	0	0	0	0	0	0	0	0	0	0	0	0	0	0	0	0	0	0	0	0	0	0	3	1	0	0
Aggregatibacter sp. CCUG 36139	0	0	0	0	0	0	0	0	0	0	2	0	0	0	0	0	0	0	0	0	0	0	0	0	0	0	0	0	0	1	0	0	5	0	0	0	0	0	1	0	0	0	0	0	0	0	0	0	0
Cryptobacterium curtum	0	0	0	1	0	0	0	0	0	0	1	0	0	0	0	0	0	0	0	0	0	0	0	0	0	0	0	0	0	1	0	1	0	0	0	0	0	0	0	0	0	0	0	0	1	0	3	0	0
uncultured Lactobacillus sp.	0	0	0	0	0	8	0	0	0	0	0	0	0	0	0	0	0	0	0	0	0	0	0	0	0	0	0	0	1	0	0	1	0	0	0	0	0	0	0	0	0	1	1	0	0	0	0	0	0
Haemophilus sp. CCUG 36040	0	0	0	0	0	0	0	0	0	0	0	0	0	0	0	0	0	0	0	0	0	0	0	0	0	0	0	0	0	0	0	0	0	0	0	0	0	0	0	0	0	0	0	0	0	0	0	0	0
Staphylococcus capitis	0	0	0	0	0	0	0	0	0	0	0	0	0	0	0	0	0	0	0	0	0	0	0	0	0	0	0	0	0	0	0	0	0	0	0	0	0	0	2	0	0	0	0	0	0	0	0	0	0
uncultured Kingella sp.	0	0	0	0	0	0	0	0	0	0	0	0	0	0	0	0	0	0	0	0	7	0	0	0	0	0	0	0	0	0	0	0	0	0	0	0	0	0	0	0	0	0	0	0	0	0	0	0	0
Selenomonas sp. oral clone FT050	0	0	0	0	0	0	0	0	0	0	0	0	0	0	0	0	0	0	6	0	0	2	0	0	0	0	0	0	0	1	0	1	2	0	0	0	0	0	0	4	0	0	0	0	0	0	0	1	0
Prevotella multisaccharivorax	0	0	0	0	0	0	0	0	0	0	2	0	0	0	0	0	0	0	0	0	0	0	0	0	0	0	0	0	0	0	0	0	0	0	0	0	0	0	0	0	0	0	0	0	0	0	0	0	0
uncultured Candidatus Saccharibacteria bacterium	0	0	0	0	0	2	0	0	0	0	0	0	0	0	0	0	0	0	0	0	0	0	0	0	0	0	0	0	0	1	0	2	3	0	0	0	0	0	1	0	1	0	0	0	4	0	1	0	0
Sutterella wadsworthensis	0	0	0	0	0	0	0	0	0	0	0	0	0	14	0	0	0	0	0	0	0	0	0	0	0	0	0	0	0	0	0	0	0	0	0	0	0	0	0	0	0	0	0	0	0	0	0	0	0
Paenibacillus sp. St-s	0	0	0	0	0	0	0	0	0	0	0	0	4	2	0	0	0	0	0	0	0	0	0	0	12	0	0	0	0	0	0	0	0	0	0	0	0	0	0	0	0	0	0	0	0	0	0	0	0
Chryseobacterium indologenes	0	0	0	0	0	0	0	0	0	0	0	5	0	0	0	0	0	0	0	0	0	0	0	0	0	0	0	0	0	0	0	0	0	0	0	0	0	0	0	0	0	0	0	0	0	0	0	0	0
Peptoniphilus rhinitidis	0	0	0	0	0	0	0	0	0	0	0	0	0	0	0	0	0	0	0	0	0	0	0	0	17	0	0	0	0	0	0	0	0	0	0	0	0	0	0	0	0	0	0	0	0	0	0	0	0
Absiella dolichum	0	0	0	0	0	0	0	0	0	0	0	0	0	0	0	0	0	0	0	0	0	0	0	0	0	0	0	0	0	0	0	0	0	0	0	0	0	0	0	0	0	0	0	0	0	0	0	0	0
Prevotella enoeca	0	0	0	1	0	0	0	0	0	0	0	0	0	0	0	0	0	0	0	0	0	0	0	0	0	0	0	0	1	0	0	0	2	0	0	0	0	0	0	7	0	1	1	0	0	0	0	0	0
Prevotella sp. oral clone FW035	0	0	0	0	0	0	0	3	0	0	0	0	4	0	0	0	0	0	0	0	0	0	0	0	0	0	0	0	0	1	0	0	0	2	0	0	0	0	0	0	0	0	0	0	0	3	0	0	0
uncultured Bacteroidales bacterium	0	0	0	0	0	0	0	0	0	0	2	0	0	0	0	0	0	0	0	0	0	0	0	0	0	0	0	0	0	0	0	0	3	0	0	0	0	0	0	4	0	0	1	0	0	0	0	0	1
butyrate-producing bacterium SM6/1	0	0	0	0	0	0	0	0	0	0	0	0	0	0	0	0	4	1	0	0	0	0	0	0	0	0	0	0	0	0	0	0	0	0	0	0	0	0	0	0	0	0	0	0	0	0	4	0	0
Lactobacillus sp. DJF_WC57	0	0	0	0	0	0	0	0	0	8	0	0	0	0	0	0	0	0	0	0	0	0	0	0	0	0	0	0	0	0	0	0	0	0	0	0	0	0	0	0	1	0	1	2	0	0	0	0	0
Sediminibacterium aquarii	0	0	0	0	0	0	0	0	0	0	0	0	0	0	0	0	0	1	0	0	0	0	0	6	0	0	0	0	0	0	0	0	0	1	0	4	0	0	0	1	1	0	0	0	0	0	1	0	0
Akkermansia muciniphila	0	0	0	0	0	0	0	0	2	0	0	0	0	12	0	0	0	0	0	0	0	0	0	0	0	1	0	0	1	0	0	0	0	0	0	0	0	0	0	0	0	0	1	0	0	0	0	0	0
Corynebacterium sp. 47081	0	0	0	0	0	0	8	0	0	0	2	0	0	2	0	0	0	0	0	0	0	0	0	0	0	0	0	0	1	0	0	0	0	0	0	0	0	0	0	0	0	0	0	0	0	0	0	0	0
Bacteroides finegoldii	0	0	0	0	0	0	0	0	0	0	0	0	0	1	0	0	0	0	15	0	0	0	0	0	0	0	0	0	0	0	0	0	0	0	0	0	0	0	0	0	0	0	0	0	0	0	0	0	0
Corynebacterium vitaeruminis	0	0	0	0	0	0	0	0	0	0	0	0	0	0	0	0	0	0	0	0	0	0	0	0	0	0	0	0	0	0	0	0	0	0	5	0	0	0	3	0	0	0	0	0	0	0	0	0	0
Clostridiales bacterium 21-4c	0	0	0	0	0	0	0	0	0	0	0	0	0	0	0	0	0	0	0	0	0	0	0	0	0	0	0	0	0	0	0	0	0	0	0	0	0	0	0	7	0	0	0	0	0	0	0	0	0
Lactobacillus salivarius	1	0	0	0	0	0	0	0	0	0	0	1	0	0	0	0	0	0	0	0	0	0	0	0	2	0	0	0	0	0	0	0	3	0	0	0	0	0	0	0	0	0	0	0	1	0	0	0	1
Lactobacillus vaginalis	0	0	0	0	0	0	0	0	0	0	0	0	0	0	0	8	0	0	0	0	0	0	0	0	0	0	0	0	0	3	0	0	0	0	0	0	0	0	0	0	0	0	0	0	0	0	0	0	0
Selenomonas-like sp. oral clone CS015	0	12	0	0	0	0	0	0	0	0	0	0	0	0	0	0	0	0	0	0	0	0	0	0	0	0	0	0	2	0	0	0	0	0	0	0	0	0	0	0	0	0	1	0	0	0	0	0	0
Slackia exigua	0	5	1	0	0	0	0	0	0	0	1	0	0	0	0	0	0	0	0	0	0	0	0	0	0	0	0	0	0	0	0	0	1	1	0	0	0	0	1	0	0	0	0	0	0	0	0	0	0
Eggerthella sp. HGA1	0	0	0	0	0	0	0	0	0	0	0	0	0	5	0	0	0	0	3	0	0	0	0	0	0	0	0	0	0	0	0	0	0	0	0	0	0	0	0	0	0	0	0	0	0	0	2	0	0
Actinomyces oris	4	0	0	0	0	0	0	0	0	0	0	0	0	0	0	0	0	0	2	0	0	0	0	0	0	0	0	0	0	0	0	4	0	0	0	0	0	0	0	0	0	0	0	0	0	0	1	0	0
Alistipes onderdonkii	0	0	0	0	0	0	0	0	0	0	0	0	0	6	0	0	0	0	0	0	0	0	0	0	0	0	0	0	0	0	0	0	0	0	0	0	0	0	0	0	0	0	0	2	0	0	0	0	0
Clostridium saudiense	0	0	0	0	0	0	0	0	0	0	0	0	0	0	0	0	0	0	0	0	0	0	0	0	0	0	0	0	0	0	0	0	0	0	0	0	0	0	0	0	0	0	0	0	0	0	0	0	0
Actinomyces sp. oral taxon 178	0	0	0	0	0	0	0	0	0	0	0	0	0	0	0	0	0	0	0	0	0	0	0	0	0	0	0	0	0	0	0	4	0	1	0	0	0	0	0	0	0	0	0	0	0	0	0	0	0
Corynebacterium mastitidis	0	0	0	0	0	0	0	0	0	0	0	0	0	0	0	0	0	0	0	0	0	0	0	0	0	0	0	0	0	0	0	0	0	0	0	0	0	0	0	0	0	0	0	5	0	0	0	0	0
Aquabacterium commune	0	0	0	0	0	0	0	0	0	0	0	0	0	0	0	0	0	0	7	0	0	0	0	0	0	0	0	0	0	0	0	0	0	0	0	0	0	0	0	0	0	0	0	0	0	0	0	0	0
Porphyromonas sp. oral clone HF001	1	0	0	0	0	0	0	0	0	0	2	0	0	0	0	0	0	0	0	0	0	0	0	0	0	0	0	0	0	0	0	0	0	0	0	0	0	0	0	2	0	0	0	0	0	0	0	0	0
Haemophilus pittmaniae	0	0	0	0	0	0	0	0	0	0	0	0	0	0	0	0	0	0	0	0	0	0	0	0	0	0	0	0	0	0	0	0	0	0	0	11	0	0	0	0	0	0	0	0	0	0	0	0	0
Treponema maltophilum	0	0	0	0	0	3	0	0	0	0	0	0	0	0	0	0	0	0	0	2	0	0	0	0	0	0	0	0	0	0	0	2	1	0	0	0	0	0	0	0	0	0	0	0	0	0	0	0	0
Mycolicibacterium mucogenicum	0	0	0	0	0	0	0	0	0	0	8	0	0	0	0	0	0	0	0	0	0	0	0	0	0	0	0	0	1	0	0	0	1	0	0	0	0	0	0	0	0	0	0	4	0	0	0	0	0
Bacillus sp. 3537BRRJ	0	0	0	0	0	0	0	0	0	0	3	0	0	0	0	0	0	0	0	11	0	0	0	0	0	0	0	0	0	0	0	0	0	0	0	0	0	0	0	0	0	0	0	0	0	0	0	0	0
butyrate-producing bacterium SS3/4	0	0	0	0	0	0	0	0	0	0	0	0	0	4	0	0	0	0	0	0	0	0	0	0	5	0	0	0	0	0	0	0	0	0	0	0	0	0	0	0	0	0	0	0	0	0	0	0	0
Staphylococcus cohnii	0	0	0	0	0	0	0	0	0	0	0	0	0	0	0	0	0	0	0	0	0	0	0	0	0	0	0	0	0	0	0	0	0	0	0	0	0	0	0	0	0	0	0	0	0	0	0	0	0
butyrate-producing bacterium M21/2	0	0	0	0	0	0	0	0	0	0	0	0	0	1	0	0	12	0	0	0	0	0	0	0	0	0	0	0	0	0	0	0	0	0	0	0	0	0	0	0	0	0	0	0	0	0	0	0	0
Intestinibacter bartlettii	0	0	0	0	0	0	0	0	0	0	0	0	0	0	0	0	1	0	1	0	0	0	0	0	0	0	0	0	0	0	0	0	0	0	0	0	0	0	0	0	0	0	0	0	2	0	0	0	0
Anaeroglobus geminatus	0	0	0	0	0	0	0	0	0	0	1	1	0	0	0	0	0	0	0	0	0	1	0	0	0	0	0	0	0	1	1	1	0	0	0	0	0	0	0	0	1	0	0	0	0	0	0	0	0
[Clostridium] spiroforme	0	0	0	0	0	0	0	0	0	0	0	0	0	0	0	0	0	3	2	0	0	0	0	0	0	0	0	0	0	0	0	0	0	0	0	0	0	0	0	0	0	0	0	0	1	0	0	0	0
Peptostreptococcaceae bacterium canine oral taxon 110	0	0	0	0	0	2	0	0	0	0	0	0	0	0	0	0	0	0	0	0	0	0	0	0	0	0	0	0	0	0	0	2	0	1	0	1	0	0	0	0	0	0	0	0	0	1	0	0	0
Aerococcus sp. M2T9B3	0	0	0	0	0	0	0	0	0	0	0	0	0	12	0	0	0	0	0	0	0	0	0	0	0	0	0	0	0	0	0	0	1	0	0	0	0	0	1	0	0	0	0	0	0	0	0	0	0
uncultured Peptostreptococcus sp.	0	0	0	0	0	0	0	0	0	0	0	0	0	0	0	0	0	0	0	0	0	0	0	0	0	0	0	0	0	0	0	0	0	0	0	3	0	0	1	0	0	6	0	0	0	1	0	0	0
Chryseobacterium sp. S5	0	0	0	0	0	0	0	0	0	0	0	0	0	0	0	0	0	0	0	0	0	0	0	0	0	0	0	0	0	0	1	0	0	0	0	0	0	0	0	0	4	0	0	0	0	0	0	0	0
Treponema sp. V:20:D62	0	0	0	0	0	0	0	0	0	0	0	0	0	0	0	0	0	0	0	0	0	0	0	0	0	0	0	0	2	0	0	0	0	0	0	0	0	0	0	1	0	4	1	0	0	3	0	0	0
Shuttleworthia satelles	0	0	0	1	0	0	0	0	0	0	0	0	0	0	0	0	0	0	0	1	0	0	0	0	0	0	0	0	0	0	2	1	0	0	0	0	0	0	0	0	0	0	0	0	0	0	1	0	0
Intestinimonas massiliensis	0	0	0	0	0	0	0	0	0	0	0	0	0	1	0	0	3	2	1	0	0	0	0	0	0	0	0	0	0	0	0	0	0	0	0	0	0	0	0	0	0	0	0	0	0	0	3	0	0
Megasphaera indica	0	0	0	0	0	0	0	0	0	0	0	0	0	0	0	0	0	0	0	0	0	0	0	0	0	0	0	0	0	0	0	0	0	0	0	0	0	0	0	0	0	0	2	0	0	0	0	0	0
[Clostridium] clostridioforme	0	0	0	0	0	0	0	0	0	0	0	0	0	2	0	0	0	0	0	0	0	0	0	0	0	6	0	0	0	0	0	0	0	0	2	0	0	0	0	0	0	0	0	0	1	0	1	0	0
Sediminibacterium salmoneum	0	0	0	0	0	0	0	0	0	0	0	0	0	0	0	0	0	0	11	0	0	0	0	0	0	0	0	0	0	0	0	0	0	0	0	0	0	0	0	0	0	0	0	0	0	0	0	0	0
Parascardovia denticolens	0	0	0	0	0	0	0	0	0	0	0	0	0	0	0	0	0	0	0	0	0	0	0	0	0	0	0	0	0	0	0	2	0	0	0	0	4	0	0	0	0	0	0	0	0	0	0	0	0
Actinomyces sp. oral taxon 171	0	0	0	0	0	0	0	0	0	0	0	0	0	0	0	0	0	0	0	0	6	0	0	0	0	0	0	1	0	0	0	0	0	0	0	0	0	0	0	0	0	0	0	0	0	0	1	0	0
Curvibacter lanceolatus	0	0	0	0	0	0	0	0	0	0	0	0	3	0	0	0	0	0	0	2	0	0	0	0	0	0	7	0	0	0	0	0	0	0	0	0	0	0	0	0	0	0	0	0	0	0	0	0	0
Methylorubrum extorquens	0	0	0	0	0	0	0	0	0	0	2	0	0	0	0	0	0	0	0	0	0	0	0	0	0	0	0	0	0	0	0	0	0	0	0	0	0	0	0	1	1	0	0	0	1	0	0	0	0
Oribacterium parvum	0	0	0	0	0	0	0	0	0	0	0	0	0	0	0	0	0	0	0	0	0	0	2	0	0	0	0	0	0	0	0	0	0	0	0	0	0	1	0	0	0	0	0	0	0	0	0	0	0
Mitsuaria sp. H29L1B	0	0	0	0	0	0	0	0	0	0	0	0	0	0	0	0	0	0	0	0	0	0	0	0	0	0	0	0	0	0	0	0	0	0	0	0	0	0	0	0	0	0	0	0	0	0	0	0	0
Lactobacillus sp. rennanqilyf13	0	0	0	0	0	0	0	0	0	0	0	0	0	1	0	0	0	0	0	0	0	0	0	0	0	0	0	0	0	0	0	0	0	0	0	0	0	0	0	0	0	0	2	4	0	0	0	0	0
Fusobacterium necrophorum	0	0	0	0	0	0	0	0	0	0	0	0	0	0	0	0	0	0	0	0	0	0	0	0	0	0	0	2	5	0	0	0	0	0	0	0	0	0	0	0	0	0	0	0	0	0	0	0	0
Candidatus Arthromitus sp. SFB-mouse	0	0	0	0	0	0	0	0	0	0	0	0	0	0	0	0	0	0	0	0	0	0	0	0	0	0	0	0	0	0	0	0	0	0	0	0	0	0	0	0	0	0	0	6	0	0	0	0	0
Roseburia intestinalis	0	0	0	0	0	0	0	0	0	0	0	0	0	0	0	0	0	1	11	0	0	0	0	0	0	0	0	0	0	0	0	0	0	0	0	0	0	0	0	0	0	0	0	0	0	0	0	0	0
Bilophila wadsworthia	0	0	0	0	0	0	0	0	0	0	0	0	0	5	0	0	2	1	0	0	0	0	0	0	0	0	0	0	0	0	0	0	0	0	0	0	0	0	0	0	0	0	0	0	0	1	1	0	0
butyrate-producing bacterium SL6/1/1	0	0	0	0	0	0	0	0	0	0	0	0	0	0	0	0	4	0	0	0	0	0	0	0	0	0	0	0	0	0	0	0	0	0	0	0	0	0	0	0	0	0	1	0	3	0	0	0	0
Neisseria flavescens	1	0	0	0	0	1	0	1	0	0	0	0	0	0	0	0	0	0	0	0	2	0	0	0	0	0	0	0	0	1	0	0	0	0	0	0	0	0	0	0	0	0	0	0	0	0	0	0	0
Lachnospira pectinoschiza	0	0	0	0	0	0	0	0	0	0	0	0	0	0	0	0	0	1	0	0	0	0	0	0	0	0	0	0	0	0	0	0	0	0	0	0	0	0	0	0	0	0	0	0	0	0	1	0	0
Corynebacterium sp. M71_S35	0	0	0	0	0	0	0	0	0	0	0	0	0	0	0	0	0	0	0	0	0	0	0	0	0	0	0	0	0	0	0	0	0	0	0	0	0	0	0	0	0	0	0	0	5	0	0	0	0
Bacteroidia bacterium canine oral taxon 041	0	0	0	0	0	0	0	0	0	0	0	0	0	0	0	0	0	0	0	0	0	0	0	0	0	0	0	0	1	0	0	1	0	0	0	0	0	0	0	1	0	0	0	0	0	0	0	0	0
Actinomyces gerencseriae	0	0	0	0	0	0	0	0	0	0	0	0	0	0	0	0	0	0	0	0	0	0	2	0	0	0	0	0	0	0	0	0	0	0	0	0	6	0	0	0	0	0	0	0	0	0	0	0	0
Dermacoccus nishinomiyaensis	0	0	0	0	0	0	0	0	0	0	0	0	0	0	0	0	0	0	0	0	0	0	0	0	0	0	0	0	0	0	0	0	0	0	0	0	4	0	0	0	0	0	0	0	0	0	0	0	0
Actinomyces sp. ChDC B197	0	0	0	0	0	0	0	0	0	0	0	0	0	0	0	0	0	0	0	0	0	0	0	0	0	0	0	1	0	0	0	0	0	1	0	0	0	0	1	0	0	0	0	0	0	0	0	1	0
Meiothermus taiwanensis	0	0	0	0	0	0	0	0	0	0	0	0	0	0	0	0	0	0	0	0	0	0	0	0	11	0	0	0	0	0	0	0	0	0	0	0	0	0	0	0	0	0	0	0	0	0	0	0	0
Kingella oralis	0	0	0	0	0	0	0	0	0	0	2	0	0	0	0	0	0	0	0	0	0	0	3	0	0	0	0	0	0	2	0	0	0	0	0	0	0	0	0	0	0	4	0	0	0	0	0	0	0
Chryseobacterium sp. IMER-A2-17	0	0	0	0	0	0	0	0	0	0	0	0	0	0	0	0	0	0	0	0	0	0	0	0	0	0	0	0	0	0	0	0	0	0	9	0	0	0	0	0	0	0	0	0	0	0	0	0	0
Prevotella micans	0	0	0	0	0	0	0	0	0	0	0	0	0	0	0	0	0	0	0	0	0	0	0	0	0	0	0	0	0	0	0	2	0	0	0	0	0	0	0	2	0	0	1	0	1	0	0	0	0
Anoxybacillus tepidamans	0	0	0	0	0	0	0	0	0	0	3	0	0	0	0	0	0	0	0	0	0	0	0	0	0	0	0	0	0	0	0	0	0	0	0	0	0	0	0	0	0	0	0	0	0	0	0	0	0
uncultured Actinobaculum sp.	0	0	0	0	0	0	0	0	0	0	0	0	0	0	0	0	0	0	0	0	0	0	4	0	0	0	0	0	0	0	0	0	0	0	0	0	0	0	1	0	0	0	0	0	2	0	0	0	0
Campylobacter rectus	0	0	0	0	0	0	0	0	0	0	0	0	0	0	0	0	0	0	0	0	0	0	0	0	0	0	0	0	0	0	0	0	1	0	0	0	0	0	0	2	0	0	0	0	2	0	0	0	0
Veillonella dispar	0	0	0	0	0	0	1	0	0	0	0	0	0	0	0	0	0	0	0	0	0	1	0	0	0	0	0	0	0	1	0	0	0	1	0	0	0	0	2	0	0	1	0	0	0	0	0	0	0
uncultured Flexistipes sp.	0	0	0	0	0	2	0	0	0	0	0	0	0	0	0	0	0	0	0	0	0	0	0	0	0	0	0	0	0	0	0	0	1	0	0	0	0	0	0	0	0	3	0	0	0	0	0	0	0
Leptotrichia sp. oral taxon 225	0	0	2	0	0	1	0	0	0	0	0	0	0	0	0	0	0	0	0	0	0	1	0	0	0	0	0	0	0	0	0	3	0	0	0	0	0	3	0	0	0	1	0	0	0	0	0	0	0
Pseudopropionibacterium propionicum	0	0	0	0	0	0	0	0	0	0	0	0	0	0	0	0	0	0	0	0	0	0	0	0	0	0	0	0	1	0	0	0	1	0	0	0	0	0	0	0	0	0	0	0	0	1	1	0	0
Comamonas sp. PRM4	0	0	0	0	0	0	0	0	0	0	0	0	0	0	0	0	0	0	0	0	0	0	0	0	0	0	0	0	0	0	0	0	0	0	10	0	0	0	0	0	0	0	0	0	0	0	0	0	0
Cutibacterium granulosum	1	0	0	0	0	0	0	0	0	1	0	0	0	0	0	0	0	0	0	0	0	0	0	0	0	0	0	0	0	0	0	0	0	0	0	0	0	0	0	0	0	0	0	5	0	1	0	0	0
Acidaminococcus fermentans	0	0	0	0	0	0	0	0	0	0	0	0	0	0	0	0	0	0	7	0	0	0	0	0	0	0	0	0	0	0	0	0	0	0	0	0	0	0	0	0	0	0	0	0	0	0	0	0	0
Lachnospiraceae bacterium 1_4_56FAA	0	0	0	0	0	0	0	0	0	0	0	0	0	0	0	0	0	0	3	0	0	0	0	0	0	0	0	0	0	0	0	0	0	0	0	0	0	0	0	0	0	0	1	0	0	0	0	0	0
uncultured Veillonella sp.	0	0	0	0	0	0	0	0	0	0	0	0	0	0	0	0	0	0	0	0	0	0	0	0	6	0	2	0	0	0	0	0	0	0	0	0	0	0	0	0	0	0	0	0	0	0	0	0	2
Proteus mirabilis	0	0	0	0	0	0	0	0	0	0	0	0	10	0	0	0	0	0	0	0	0	0	0	0	0	0	0	0	0	0	0	0	0	0	0	0	0	0	0	0	0	0	0	0	0	0	0	0	0
[Clostridium] leptum	0	0	0	0	0	0	0	0	0	0	0	0	0	0	0	0	3	3	0	0	0	0	0	0	0	0	0	0	0	0	0	0	0	0	0	0	0	0	0	0	0	0	0	0	0	0	0	0	0
Phocea massiliensis	0	0	0	0	0	0	0	0	0	0	0	0	0	0	0	0	0	0	0	0	0	0	0	0	0	0	0	0	0	0	0	0	0	0	0	0	0	0	0	0	0	0	0	0	0	0	0	0	0
Rickettsiella grylli	0	0	0	0	0	0	0	0	0	0	0	0	0	1	0	0	0	0	0	0	0	0	0	0	0	0	0	0	0	0	0	0	0	0	0	0	0	0	0	0	0	0	0	0	0	0	0	0	0
[Clostridium] glycyrrhizinilyticum	0	0	0	0	0	0	0	0	0	0	0	0	0	0	0	0	0	0	3	0	0	0	0	0	0	0	0	0	0	0	0	0	0	0	0	0	0	0	0	0	0	0	0	0	0	0	0	0	0
Spirochaeta sp. canine oral taxon 379	0	0	0	0	0	0	0	0	0	0	0	0	0	0	0	0	0	0	0	0	0	0	0	0	0	0	0	0	1	0	0	0	5	0	0	0	0	0	0	0	0	0	0	0	0	0	0	0	0
Parasutterella excrementihominis	0	0	0	0	0	0	0	0	0	0	0	0	0	0	0	0	2	6	0	0	0	0	0	0	0	0	0	0	0	0	0	0	0	0	0	0	0	0	0	0	0	0	0	0	0	0	1	0	0
Streptococcus lactarius	0	0	0	0	0	0	0	0	0	0	0	0	0	0	0	0	0	0	0	0	0	0	0	0	0	0	0	1	0	1	0	0	0	0	0	0	0	0	0	0	0	0	0	0	0	0	0	0	0
Pseudopropionibacterium rubrum	0	0	0	0	0	0	0	0	0	0	0	0	7	0	0	0	0	0	0	0	0	0	0	0	0	0	0	0	0	0	0	0	0	0	0	0	0	0	0	0	0	0	0	0	0	0	0	0	0
Pantoea sp. CH-N10	0	0	0	0	0	0	0	0	0	0	0	0	0	0	0	0	0	0	0	0	0	0	0	0	10	0	0	0	0	0	0	0	0	0	0	0	0	0	0	0	0	0	0	0	0	0	0	0	0
Propionibacterium acidifaciens	0	0	0	0	0	0	0	0	0	0	0	0	0	0	0	0	0	0	0	0	0	0	0	0	0	0	0	0	0	0	0	2	0	1	0	0	0	0	0	0	0	0	0	0	0	0	0	0	0
Dorea formicigenerans	0	0	0	0	0	0	0	0	0	0	0	0	0	0	0	0	2	0	0	0	0	0	0	0	0	0	0	0	0	0	0	0	0	0	0	0	0	0	0	0	0	0	0	0	0	0	0	0	0
Legionella anisa	0	0	0	0	0	0	0	0	0	0	0	0	0	0	0	0	0	0	0	0	0	0	0	1	0	0	0	0	0	0	0	0	0	0	0	0	0	0	0	0	0	0	0	0	0	0	0	0	0
Anaerostipes caccae	0	0	0	0	0	0	0	0	0	0	0	0	0	4	0	0	0	0	0	0	0	0	0	0	0	0	0	0	0	0	0	0	0	0	0	0	0	0	0	0	0	0	0	0	0	0	0	0	0
Bdellovibrio bacteriovorus	1	0	0	0	0	0	0	0	0	0	0	0	0	0	0	0	0	0	0	0	0	0	0	0	0	7	0	0	0	0	1	0	0	0	0	0	0	0	0	0	0	0	0	0	0	0	0	0	0
Bacteroides acidifaciens	0	0	0	0	0	0	0	0	0	0	0	0	0	0	0	0	0	0	0	0	0	0	0	0	0	0	0	0	0	0	0	0	0	0	1	0	0	0	0	1	0	0	1	1	1	0	0	0	0
Synergistetes bacterium oral taxon 363	0	0	0	0	0	0	0	0	0	0	0	0	0	0	0	0	0	0	0	0	0	0	0	0	0	0	0	0	2	0	0	0	0	0	0	0	0	0	0	0	0	0	1	0	0	0	0	0	0
Prevotella salivae	0	0	0	0	0	0	0	0	0	0	0	0	0	0	0	0	0	0	0	0	0	1	0	0	0	0	0	1	0	0	0	0	0	0	0	0	0	1	0	0	1	0	0	0	1	0	0	0	0
Selenomonas noxia	0	0	0	0	0	0	0	0	0	0	0	0	0	0	0	0	0	0	0	0	0	0	0	0	0	0	0	1	0	0	0	0	0	0	0	0	0	0	0	0	0	0	0	0	1	0	0	0	0
Herbaspirillum huttiense	0	0	0	0	0	0	0	0	0	0	0	0	0	0	0	0	0	0	0	0	0	0	0	0	0	0	0	0	0	0	0	0	0	0	0	0	0	0	0	0	0	0	0	0	0	0	0	0	0
Campylobacter jejuni	0	0	0	0	0	0	0	0	0	0	0	0	0	0	0	0	0	0	8	0	0	0	0	0	0	0	0	0	0	0	0	0	0	0	0	0	0	0	0	0	0	0	0	0	0	0	0	0	0
Candidatus Saccharibacteria oral taxon TM7x	7	0	0	0	0	0	0	0	0	0	0	0	0	0	0	0	0	0	0	0	0	0	0	0	0	0	0	0	0	0	0	0	0	0	0	0	0	0	0	0	0	0	0	0	0	0	0	0	0
Clostridiales bacterium CIEAF 017	0	0	0	0	0	0	0	0	0	0	0	0	0	0	0	0	0	0	0	0	0	0	0	0	0	0	0	0	0	0	0	0	0	0	0	0	0	0	0	2	0	0	0	0	0	0	0	0	0
Sphingomonas hankookensis	0	0	0	0	0	0	0	0	0	0	0	0	0	0	0	2	0	0	0	0	0	0	0	0	0	0	0	0	0	0	0	0	0	0	0	0	0	0	0	0	0	0	0	2	0	0	0	0	0
Cardiobacterium hominis	0	0	1	0	0	0	0	0	0	0	0	0	0	0	0	0	0	0	0	0	0	0	1	0	0	0	0	0	0	0	0	0	0	0	0	0	0	0	0	0	0	0	0	0	0	0	0	1	0
Cardiobacterium valvarum	0	0	0	0	0	0	0	0	0	0	0	1	0	0	0	0	0	0	0	2	0	0	0	0	0	0	0	0	0	0	0	1	0	0	0	0	0	0	0	0	0	0	0	0	0	0	0	1	0
Mitsuaria chitosanitabida	0	0	0	0	0	0	0	0	0	0	0	0	0	0	0	0	0	0	0	0	0	0	0	0	0	0	0	0	2	0	0	0	0	0	0	0	4	0	0	0	0	0	0	0	0	0	0	0	0
Bifidobacterium breve	0	0	0	0	0	0	0	0	0	0	0	0	0	0	0	0	0	0	0	0	0	0	0	0	0	0	0	0	0	0	0	0	0	0	0	0	0	0	0	0	0	0	0	0	3	0	0	0	0
Geobacillus stearothermophilus	0	0	0	0	0	0	0	0	0	0	0	0	0	0	0	0	0	0	0	0	0	0	0	0	0	0	4	0	0	0	0	0	0	0	0	0	0	0	0	0	0	0	0	0	0	0	0	0	0
Anaerobutyricum soehngenii	0	0	0	0	0	0	0	0	0	0	0	0	0	0	0	0	0	0	0	0	0	0	0	0	0	0	0	0	0	0	0	0	0	0	0	0	0	0	0	0	0	0	0	7	0	0	0	0	0
Clostridiaceae bacterium DJF_LS40	0	0	0	0	0	0	0	0	0	0	0	0	0	0	0	0	8	0	0	0	0	0	0	0	0	0	0	0	0	0	0	0	0	0	0	0	0	0	0	0	0	0	0	0	0	0	0	0	0
Geobacillus thermoleovorans	0	0	0	0	0	0	0	0	0	0	0	0	0	0	0	0	0	0	0	0	0	0	0	0	0	0	0	1	0	0	0	0	0	0	0	0	0	0	0	0	0	0	0	0	0	0	0	0	0
Dielma fastidiosa	0	0	0	0	0	0	0	0	0	0	0	0	0	8	0	0	0	0	0	0	0	0	0	0	0	0	0	0	0	0	0	0	0	0	0	0	0	0	0	0	0	0	0	0	0	0	0	0	0
Mycoplasma salivarium	0	0	0	0	0	0	0	0	0	0	0	0	0	0	0	0	0	0	0	0	0	0	0	0	0	0	0	2	0	0	0	0	0	0	0	0	0	0	0	2	0	0	0	0	0	0	0	0	0
Blautia hansenii	0	0	0	0	0	0	0	0	0	0	0	0	0	0	0	0	0	0	0	0	0	0	0	0	0	0	0	0	0	0	0	0	0	0	0	0	0	0	0	0	0	0	1	0	0	0	4	0	0
Phocaeicola abscessus	0	0	0	0	0	0	0	0	0	0	3	0	0	0	0	0	0	0	0	0	0	0	0	0	0	0	0	0	0	0	0	0	3	0	0	0	0	0	0	0	0	0	1	0	0	0	0	0	0
Odoribacter splanchnicus	0	0	0	0	0	0	0	0	0	0	0	0	0	1	0	0	0	0	0	0	0	0	0	0	0	0	0	0	0	0	0	0	0	0	0	0	0	0	0	0	0	0	0	0	0	0	1	0	0
Synergistales bacterium canine oral taxon 203	0	0	0	0	0	0	0	0	0	0	0	0	0	0	0	0	0	0	0	0	0	0	0	0	0	0	0	0	0	0	0	0	3	0	0	0	0	0	0	0	0	0	2	0	0	0	0	0	0
Peptostreptococcaceae bacterium oral taxon 091	0	0	0	0	0	5	0	0	0	0	0	0	0	0	0	0	0	0	0	0	0	0	0	0	0	0	0	0	0	0	0	0	1	1	0	0	0	0	0	0	0	0	0	0	0	0	0	0	0
Sutterella massiliensis	0	0	0	0	0	0	0	0	0	0	0	0	0	0	0	0	0	0	0	0	0	0	0	0	0	0	0	0	0	0	0	0	0	0	0	0	0	0	0	1	0	0	0	0	0	0	0	0	0
Treponema sp. OMZ 856	0	0	0	1	0	0	0	0	0	0	0	0	0	0	0	0	0	0	0	0	0	0	0	0	0	0	0	0	0	0	0	0	0	0	0	0	0	0	0	1	0	0	0	0	0	2	0	0	0
Treponema sp. oral taxon 249	0	0	0	0	0	0	0	0	0	0	0	0	0	0	0	0	0	0	0	0	0	0	0	0	0	0	0	0	0	0	0	0	0	0	0	0	0	0	0	0	0	0	0	0	0	0	0	0	0
Leptotrichia sp. oral clone EX103	0	0	0	0	0	0	0	0	0	0	0	0	0	0	0	0	0	0	0	0	0	0	0	0	0	0	0	0	0	0	0	0	0	0	0	0	0	0	0	0	0	0	1	0	0	0	0	0	0
Leptotrichia sp. oral taxon 223	0	0	0	0	0	0	0	0	0	0	0	0	0	0	0	0	0	0	0	0	0	0	0	0	0	0	0	0	0	1	0	0	0	0	0	0	0	0	2	1	0	1	0	0	0	0	0	0	0
Corynebacterium sp. 3LF25TD	0	0	0	0	0	0	0	0	0	0	0	0	0	0	0	0	0	0	0	0	0	0	0	0	0	0	0	0	0	0	0	0	0	0	0	0	0	0	3	0	0	0	0	0	0	0	0	0	0
Leptotrichia trevisanii	0	0	0	0	0	0	0	0	0	0	0	0	0	0	0	0	0	0	0	0	0	0	0	0	0	0	0	0	0	0	0	1	0	0	0	0	0	0	0	0	0	0	0	0	5	0	0	0	0
Bacteroides sp. 2_2_4	0	0	0	0	0	0	0	0	0	0	0	0	0	7	0	0	0	0	0	0	0	0	0	0	0	0	0	0	0	0	0	0	0	0	0	0	0	0	0	0	0	0	0	0	0	0	0	0	0
Deinococcus geothermalis	0	0	0	0	0	3	0	0	0	0	0	0	0	0	2	0	0	0	0	0	0	0	0	0	0	0	0	0	0	0	0	0	0	0	0	0	0	0	0	0	0	0	0	0	0	0	0	0	0
Lactobacillus delbrueckii	0	0	0	0	0	0	0	0	0	0	0	0	0	0	0	0	5	0	0	0	0	0	0	0	0	0	0	0	0	0	0	0	0	0	0	0	0	0	0	0	0	0	1	0	0	0	0	0	1
Moraxella osloensis	0	0	0	0	0	0	0	0	0	0	0	0	0	0	0	2	0	0	0	0	0	0	0	0	0	0	0	0	0	0	0	0	0	0	0	0	0	0	0	0	0	0	0	5	0	0	0	0	0
Actinomyces sp. ICM39	0	0	0	0	0	0	0	0	0	0	0	0	0	0	0	0	0	0	0	0	0	0	0	0	0	0	5	0	0	2	0	0	0	0	0	0	0	0	0	0	0	0	0	0	0	0	0	0	0
Scardovia wiggsiae	0	0	0	0	0	0	0	0	0	0	0	0	0	0	0	0	0	0	0	0	0	0	0	0	0	0	0	0	0	0	0	2	0	1	0	0	0	0	0	0	0	0	0	0	0	0	0	0	0
Bacillus subtilis	0	0	0	0	0	0	0	0	0	0	2	0	1	0	0	1	0	0	0	0	0	0	0	0	0	0	0	0	0	0	0	0	0	0	0	0	0	0	0	0	0	0	0	0	0	1	0	0	0
Capnocytophaga sp. oral taxon 336	0	0	0	0	0	1	0	0	0	0	0	0	0	0	0	0	0	0	0	0	0	0	0	0	0	0	0	0	0	0	0	0	0	0	0	0	0	0	0	0	0	0	0	0	2	0	0	0	0
Bacillus sp. P-150	0	0	0	0	0	0	0	0	0	0	0	0	0	0	0	0	0	0	0	0	0	0	0	0	0	0	0	0	0	0	0	0	0	0	0	0	0	0	0	0	0	0	0	0	0	0	0	0	0
Peptostreptococcus sp. oral clone AP24	0	0	0	0	0	1	0	0	0	0	0	0	0	0	0	0	0	0	0	0	0	0	0	0	0	0	0	3	0	1	0	0	0	0	0	0	0	0	0	1	0	0	0	0	0	0	0	0	0
Flavobacterium lindanitolerans	0	0	0	0	0	1	0	0	0	0	1	2	0	0	0	0	0	0	0	0	0	1	0	0	0	0	0	0	0	0	0	0	1	0	0	0	0	0	0	0	0	0	0	0	0	0	0	0	0
Neisseria sp. oral strain B33KA	0	0	0	0	0	0	0	0	0	0	0	0	0	0	0	0	0	0	0	0	0	0	3	0	0	0	0	0	0	0	0	0	0	0	0	0	0	0	0	0	0	0	0	0	0	0	0	0	0
Rothia amarae	0	0	0	0	0	0	0	0	0	0	0	0	0	0	0	0	0	0	0	0	0	0	0	0	0	0	0	0	0	0	0	0	0	0	0	3	0	0	0	0	0	0	0	0	0	0	0	0	0
Clostridium sp. CL-2	0	0	0	0	0	0	0	0	0	0	0	0	0	0	0	0	0	0	0	0	0	0	0	0	0	0	0	0	0	0	0	0	0	0	0	0	0	0	0	0	0	0	0	4	0	0	0	0	0
Agromyces sp. 3098BRRJ	0	0	0	0	0	0	0	0	0	0	0	0	0	0	0	0	0	0	0	0	0	0	0	0	0	0	0	0	0	0	0	0	0	0	0	0	7	0	0	0	0	0	0	0	0	0	0	0	0
Olsenella genomosp. C1	0	0	0	0	0	0	0	0	0	0	0	0	0	0	0	0	0	0	0	0	0	0	0	0	0	0	0	0	0	2	0	0	0	0	0	0	0	0	0	0	0	0	0	0	0	0	0	0	0
Oribacterium sp. oral taxon 078	0	0	0	0	0	0	0	0	0	0	0	0	0	0	0	0	0	0	0	3	0	0	0	0	0	0	0	0	0	0	0	0	0	0	0	0	0	0	0	0	0	0	0	0	0	0	0	0	0
Blautia producta	0	0	0	0	0	0	0	0	0	0	0	0	0	5	0	0	0	0	0	0	0	0	0	0	0	0	0	0	0	0	0	0	0	0	0	0	0	0	0	0	0	0	0	0	1	0	0	0	0
Clostridium disporicum	0	0	0	0	0	0	0	0	0	0	0	0	0	6	0	0	0	0	0	0	0	0	0	0	0	0	0	0	0	0	0	0	0	0	0	0	0	0	0	0	0	0	0	0	0	0	0	0	0
Pseudomonas oleovorans	0	3	0	0	0	0	0	0	0	0	0	0	0	0	0	0	0	0	0	0	0	0	0	0	0	0	0	0	0	0	0	0	0	0	0	0	2	0	1	0	0	0	0	0	0	0	0	0	0
Corynebacterium simulans	0	0	0	0	0	0	0	0	0	0	4	0	0	0	0	0	0	0	0	0	0	0	0	0	0	0	0	0	0	0	0	0	0	0	0	0	0	0	0	0	0	0	0	2	0	0	0	0	0
Novosphingobium sp. YIM78034	0	0	0	0	0	0	0	0	0	0	0	1	0	0	0	0	0	0	0	0	0	5	0	0	0	0	0	0	0	0	0	0	0	0	0	0	0	0	0	0	0	0	0	0	0	0	0	0	0
Prevotella loescheii	0	0	0	0	0	0	0	0	0	0	0	0	0	0	0	0	0	0	0	0	0	0	0	0	0	0	0	0	0	0	0	0	0	0	0	0	0	0	0	0	0	0	0	0	1	0	0	0	0
Vibrio sp. S2947	0	0	0	0	0	0	0	0	0	0	0	0	0	0	0	0	0	0	0	0	0	0	0	0	0	0	0	0	0	0	0	0	0	0	0	0	0	0	0	0	0	0	0	0	0	0	0	0	0
Enterococcus faecalis	0	5	0	0	0	0	0	0	0	0	0	0	0	0	0	0	0	0	0	0	0	0	0	0	0	0	0	0	0	0	0	0	0	0	0	0	0	0	0	0	0	0	0	0	0	0	0	0	0
Romboutsia timonensis	0	0	0	0	0	0	0	0	0	0	0	0	0	2	0	0	0	0	0	0	0	0	0	0	0	0	0	0	0	0	0	0	0	0	0	0	0	0	0	0	0	0	0	0	0	1	0	0	0
Acinetobacter sp. HM_AF8	0	0	0	0	0	0	0	0	0	0	0	0	0	0	0	0	0	0	0	0	0	0	4	0	0	0	0	0	0	1	0	0	0	0	0	0	0	0	0	0	0	0	0	0	0	0	0	0	0
Bacteroides-like sp. oral clone AU126	0	0	0	0	0	0	0	0	0	0	0	0	0	0	0	0	0	0	0	1	0	0	0	0	0	0	0	2	0	0	0	0	0	0	0	0	0	0	0	0	0	0	0	0	0	0	0	0	0
Alistipes shahii	0	0	0	0	0	0	0	0	0	0	0	0	0	0	0	0	0	6	0	0	0	0	0	0	0	0	0	0	0	0	0	0	0	0	0	0	0	0	0	0	0	0	0	0	0	0	0	0	0
Diaphorobacter sp. J5-51	0	0	0	0	0	0	0	0	0	0	0	1	0	0	0	0	0	0	0	0	0	0	0	0	0	0	0	0	2	0	0	0	0	0	0	0	0	0	0	0	0	0	0	0	0	0	0	0	0
Synergistetes bacterium oral taxon 360	0	0	0	0	0	1	0	0	0	0	0	0	0	0	0	0	0	0	0	0	2	0	0	0	0	0	0	0	2	0	0	0	0	0	0	0	0	0	0	0	0	0	0	0	0	0	0	0	0
Acinetobacter septicus	0	0	0	0	0	0	0	0	0	3	0	0	0	3	0	0	0	0	0	0	0	0	0	0	0	0	0	0	0	0	0	0	0	0	0	0	0	0	0	0	0	0	0	0	0	0	0	0	0
Serratia sp. BZ49	0	0	0	0	0	0	0	0	0	0	0	0	0	0	1	0	0	0	0	0	0	0	0	0	0	0	0	0	0	0	0	0	0	0	0	0	0	0	0	0	0	0	0	0	0	0	0	0	0
Holdemania massiliensis	0	0	0	0	0	0	0	0	0	0	0	0	1	5	0	0	0	0	0	0	0	0	0	0	0	0	0	0	0	0	0	0	0	0	0	0	0	0	0	0	0	0	0	0	0	0	0	0	0
Streptococcus suis	0	0	0	0	0	0	0	0	0	0	0	0	0	0	0	0	0	0	0	0	0	0	0	0	0	0	0	0	0	0	0	0	0	0	0	0	0	0	0	0	0	0	0	0	0	0	0	0	0
Roseburia sp. 1120	0	0	0	0	0	0	0	0	0	0	0	0	0	0	0	0	0	1	2	0	0	0	0	0	0	0	0	0	0	0	0	0	0	0	0	0	0	0	0	0	0	0	1	0	0	0	0	0	0
Bacteroidetes sp. oral clone FX069	0	0	0	0	0	2	0	0	0	0	0	0	0	0	0	0	0	0	0	0	0	0	0	0	0	0	0	0	0	0	0	1	0	0	0	0	0	0	0	0	0	1	0	0	0	0	0	0	0
Bacillus coagulans	0	0	0	0	0	0	0	0	0	0	0	0	0	0	0	0	0	0	0	0	0	0	0	0	0	0	0	0	3	0	0	0	0	0	0	0	0	0	0	0	0	0	0	0	2	0	0	0	0
Libanicoccus massiliensis	0	0	0	0	0	0	0	0	0	0	0	0	0	0	0	0	0	0	0	0	0	0	0	0	0	0	0	0	0	0	0	0	0	0	0	0	0	0	0	0	0	0	0	0	0	0	0	0	0
Alistipes sp. RMA 9912	0	0	0	0	0	0	0	0	0	0	0	0	0	0	0	0	0	0	0	0	0	0	0	0	0	0	0	0	0	0	0	0	0	0	0	0	0	0	0	0	0	0	0	0	0	0	2	0	0
Clostridiales bacterium 10-3b	0	0	0	0	0	0	0	0	0	0	0	0	0	0	0	0	2	0	0	0	0	0	0	0	0	0	0	0	0	0	0	0	0	0	0	0	0	0	0	0	0	0	1	0	2	0	0	0	0
Desulfovibrio sp. canine oral taxon 070	0	0	0	0	0	0	0	0	0	0	0	0	0	0	0	0	0	0	0	0	0	0	0	0	0	0	0	0	0	0	0	0	1	0	0	0	0	0	0	0	0	0	0	0	0	0	0	0	0
Massilia aurea	0	0	0	0	0	0	0	0	0	0	0	0	0	0	0	0	0	0	0	0	0	0	0	0	0	0	0	0	0	0	0	0	0	0	0	0	0	0	0	0	0	0	0	0	0	0	0	0	0
Finegoldia magna	0	0	0	0	0	0	0	0	0	0	2	0	0	0	0	0	0	0	0	0	0	0	0	0	0	0	0	0	1	0	0	0	0	0	0	0	0	0	1	0	0	0	0	0	0	0	0	0	0
Sutterella sp. 252	0	0	0	0	0	0	0	0	0	0	0	0	0	0	0	0	0	2	0	0	0	0	0	0	0	0	0	0	0	0	0	0	0	0	0	0	0	0	0	0	0	0	0	0	0	0	0	0	0
Staphylococcus sp. C-D-MA2	0	0	0	0	0	0	0	0	0	0	0	0	0	0	0	0	0	0	0	0	0	0	0	0	0	0	0	0	0	0	0	0	0	0	0	0	0	0	0	0	0	0	0	0	0	0	0	0	0
Sphingomonas yabuuchiae	0	0	0	0	0	0	0	0	0	0	0	0	0	0	0	0	0	0	0	0	0	0	0	0	1	0	0	0	0	0	0	0	0	0	0	0	0	0	0	0	0	0	0	0	0	0	0	0	0
Bacteroides sp. oral clone BU045	0	0	0	0	0	0	0	0	0	0	0	0	0	0	0	0	0	0	0	0	0	0	0	0	0	0	0	0	0	0	0	0	1	0	0	0	0	0	0	2	0	0	0	0	0	0	0	0	0
Lactobacillus iners	0	0	0	0	0	0	0	0	0	0	0	0	0	0	0	0	0	0	0	0	4	0	0	0	0	0	0	0	0	0	0	0	0	0	0	0	0	0	0	0	0	0	0	0	0	0	0	0	0
Treponema sp. I:S:AT39	0	0	0	0	0	0	0	0	0	0	0	0	0	0	0	0	0	0	0	0	0	0	0	0	0	0	0	0	0	0	0	0	0	0	0	0	0	0	0	2	0	0	0	0	0	0	0	0	0
Olsenella sp. Mou02	0	0	0	0	0	0	0	0	0	0	0	0	0	0	0	0	0	0	0	0	0	0	0	0	0	0	0	0	0	0	0	0	0	0	0	0	0	0	0	0	0	0	3	0	0	0	0	0	0
Phreatobacter stygius	0	0	0	0	0	0	0	0	0	0	0	0	0	0	0	0	0	0	0	0	0	0	0	0	0	2	0	0	0	0	0	0	0	0	1	0	0	0	0	0	0	0	0	0	0	0	0	0	0
Comamonas terrigena	0	0	0	0	0	0	0	0	0	0	0	0	0	0	0	0	0	0	0	0	0	0	0	0	0	0	5	0	0	0	0	0	0	0	0	0	0	0	0	0	0	0	0	0	0	0	0	0	0
Slackia sp. NATTS	0	0	0	0	0	0	0	0	0	0	0	0	0	0	0	0	0	0	0	0	0	0	0	0	0	0	0	0	0	0	0	0	0	0	0	0	0	0	0	0	0	0	0	0	0	0	0	0	0
Treponema endosymbiont of Teranympha mirabilis	0	0	0	0	0	0	0	0	0	0	0	0	0	0	0	0	0	0	0	0	0	0	0	0	0	0	5	0	0	0	0	0	0	0	0	0	0	0	0	0	0	0	0	0	0	0	0	0	0
Treponema sp. oral taxon 258	0	0	0	0	0	0	0	0	0	0	0	0	0	0	0	0	0	0	0	0	0	0	0	0	0	0	0	0	0	0	0	0	0	0	0	0	0	0	0	0	0	0	0	0	0	0	0	0	0
Peptoniphilus sp. oral taxon 836	0	0	0	0	0	0	0	0	0	0	0	0	0	0	0	0	0	0	0	0	0	0	0	0	0	0	0	0	0	0	0	0	0	0	0	0	0	0	0	0	0	0	0	0	0	0	0	0	0
Veillonella parvula	0	0	0	0	0	1	0	1	0	0	0	0	0	0	0	0	0	0	0	0	0	0	0	0	0	0	0	0	0	1	0	0	0	0	0	0	0	0	0	0	0	0	0	0	0	0	0	0	0
Prevotella stercorea	0	0	0	0	0	0	0	0	0	0	0	0	0	0	0	0	0	0	0	0	0	0	0	0	0	0	0	0	0	0	0	0	0	0	0	0	0	0	0	1	0	0	2	0	0	0	0	0	0
Fusobacterium sp. oral clone CY024	0	0	0	0	0	0	0	0	0	0	0	0	0	0	0	0	0	0	0	0	0	0	0	0	0	0	0	0	0	0	0	0	0	0	0	0	0	0	0	0	0	0	0	0	0	0	0	0	0
Cupriavidus gilardii	0	0	0	0	0	0	0	0	0	0	1	0	0	0	0	0	0	0	0	0	0	0	0	0	0	0	0	0	0	0	0	0	1	0	0	0	0	0	0	0	1	0	0	0	0	0	0	0	0
uncultured Eubacteriaceae bacterium	0	0	0	0	0	5	0	0	0	0	0	0	0	0	0	0	0	0	0	0	0	0	0	0	0	0	0	0	0	0	0	0	0	0	0	0	0	0	0	0	0	0	0	0	0	0	0	0	0
Acinetobacter baumannii	0	0	0	0	0	0	0	0	0	0	0	0	0	0	0	0	0	0	0	2	0	0	0	0	0	0	0	0	0	0	0	0	0	0	0	0	0	0	2	0	0	0	0	0	0	0	0	0	0
Microbacterium lacticum	0	0	0	0	0	0	0	0	0	0	0	0	0	0	0	0	0	0	0	0	0	0	0	0	0	0	0	0	0	0	0	0	0	0	0	0	0	0	0	0	0	0	0	0	0	0	0	0	0
Clostridium sp. cTPY-12	0	0	0	0	0	0	0	0	0	0	0	0	0	0	0	0	0	0	0	0	0	0	0	0	0	0	0	0	0	0	0	0	0	0	0	0	0	0	0	0	0	0	1	0	0	0	0	0	0
Coprobacter fastidiosus	0	0	0	0	0	0	0	0	0	0	0	0	0	0	0	0	0	0	0	0	0	0	0	0	0	0	0	0	0	0	0	0	0	0	0	0	0	0	0	0	0	0	0	0	0	0	4	0	0
Actinomyces radicidentis	0	0	0	4	0	0	0	0	0	0	0	0	0	0	0	0	0	0	0	0	0	0	0	0	0	0	0	0	0	0	0	0	0	0	0	0	0	0	0	0	0	0	0	0	0	0	0	0	0
Corynebacterium kroppenstedtii	0	0	0	0	0	0	0	0	0	0	0	0	0	0	0	0	0	0	0	0	0	0	1	0	0	0	0	0	0	0	0	0	0	0	0	0	0	0	0	0	0	0	0	0	0	0	0	0	0
Actinomyces massiliensis	0	0	0	2	0	0	0	0	0	0	0	0	0	0	0	0	0	0	0	0	0	0	2	0	0	0	0	0	0	0	0	0	0	0	0	0	0	0	0	0	0	0	0	0	0	0	0	0	0
Succinatimonas hippei	0	0	0	0	0	0	0	0	0	0	0	0	0	0	0	0	0	0	0	0	0	0	0	0	0	0	0	0	0	0	0	0	0	0	0	0	0	0	0	0	0	0	0	0	0	0	0	0	0
Acinetobacter seifertii	0	0	0	0	0	0	0	0	0	0	0	0	0	0	0	0	0	0	0	0	0	0	0	0	0	0	0	0	0	0	0	0	0	0	0	1	0	0	0	0	0	0	0	0	0	0	0	0	0
Terrahaemophilus aromaticivorans	0	0	0	0	0	0	0	0	0	0	0	0	0	0	0	0	0	0	0	0	0	0	0	0	0	0	0	0	0	0	1	0	0	0	0	0	0	0	0	0	0	0	0	0	0	0	0	0	0
Robinsoniella peoriensis	0	0	0	0	0	0	0	0	0	0	0	0	0	0	0	0	0	0	0	0	0	0	0	0	0	4	0	0	0	0	0	0	0	0	0	0	0	0	0	0	0	0	0	0	0	0	0	0	0
Alloscardovia omnicolens	0	0	0	0	0	0	0	0	0	0	0	0	0	0	0	0	0	0	0	0	0	0	0	0	0	0	0	1	0	0	0	0	0	0	0	0	0	0	0	0	0	0	0	0	0	0	1	0	0
Streptococcus sp. oral clone GM006	0	0	0	0	0	0	0	0	0	0	0	0	0	0	0	0	0	0	0	0	0	0	0	0	0	0	0	1	0	0	0	0	0	0	0	0	0	0	0	0	0	0	0	0	0	0	0	0	0
Sphingobacterium sp. NBRC 15340	0	0	0	0	0	0	0	0	0	0	0	0	0	0	0	0	0	0	0	0	0	0	0	0	0	0	0	0	0	0	0	0	0	0	0	0	0	0	0	0	0	0	0	0	0	0	0	0	0
uncultured Bacteroidetes bacterium	0	0	0	0	0	0	0	0	0	0	0	0	0	0	0	0	0	0	0	0	0	0	0	0	0	0	0	0	0	0	0	0	0	0	0	0	0	0	0	0	0	0	0	0	0	0	0	0	0
Pseudomonas sp. ZH3	0	0	0	0	3	0	0	0	0	0	0	0	0	0	0	0	0	0	0	0	0	0	0	0	0	0	0	0	0	0	0	0	0	0	0	0	0	0	0	0	0	0	0	0	0	0	0	0	0
Brevibacillus levickii	0	0	0	0	0	0	0	0	0	0	4	0	0	0	0	0	0	0	0	0	0	0	0	0	0	0	0	0	0	0	0	0	0	0	0	0	0	0	0	0	0	0	0	0	0	0	0	0	0
Pseudomonas delhiensis	1	0	0	0	0	0	0	0	0	0	0	0	0	0	0	0	0	0	0	0	0	0	0	0	0	0	0	0	0	0	0	0	0	0	0	0	0	0	0	0	0	0	0	0	0	0	0	0	0
Butyrivibrio sp. canine oral taxon 113	0	0	0	0	0	2	0	0	0	0	0	0	0	0	0	0	0	0	0	0	0	0	0	0	0	0	0	0	0	0	0	0	0	0	0	0	0	0	0	0	0	0	1	0	0	0	0	0	0
Bacteroides oleiciplenus	0	0	0	0	0	0	0	0	0	0	0	0	0	0	0	0	0	0	0	0	0	0	0	0	0	0	0	0	0	0	0	0	0	0	0	0	0	0	0	0	0	0	0	0	0	0	0	0	0
Prevotella sp. oral clone BS041	0	0	0	0	0	0	0	0	0	0	0	0	0	0	0	0	0	0	0	0	0	0	0	0	0	0	0	0	0	0	0	0	0	0	0	0	0	0	0	0	0	0	0	0	0	0	0	0	0
Candidatus Dorea massiliensis	0	0	0	0	0	0	0	0	0	0	0	0	0	0	0	0	0	0	0	0	0	0	0	0	0	0	0	0	0	0	0	0	0	0	0	0	0	0	0	0	0	0	0	0	0	0	0	0	0
Bacillus sp. S	0	0	0	0	0	0	0	0	0	0	0	0	0	0	0	0	0	0	0	2	0	0	0	0	0	0	0	0	0	0	0	0	0	0	0	0	0	0	0	0	0	0	0	0	0	0	0	0	0
Streptococcus sp. F0442	0	0	0	0	0	0	0	0	0	0	0	0	0	1	0	0	0	0	0	0	0	0	0	0	0	0	0	0	0	0	0	0	0	0	0	0	0	1	0	0	0	0	0	0	0	0	0	0	0
Atopobium vaginae	0	0	0	0	0	0	0	0	0	0	0	0	0	0	0	0	0	0	0	0	0	0	0	0	0	0	0	0	0	0	0	0	0	0	0	0	0	0	0	0	0	0	0	0	0	0	0	0	0
Prevotella oralis	0	0	0	0	0	0	0	0	0	0	0	0	0	0	0	0	0	0	0	0	0	0	0	0	0	0	0	0	0	0	1	0	0	0	0	0	0	0	0	0	2	0	0	0	0	0	0	0	1
Prevotella marshii	0	0	0	0	0	0	0	0	0	0	0	0	0	0	0	0	0	0	0	0	0	0	0	0	0	0	0	0	0	0	0	2	0	0	0	0	0	0	0	2	0	0	0	0	0	0	0	0	0
Chryseobacterium sp. PCA_F2_7	0	0	0	0	0	0	0	0	0	0	0	0	0	0	0	0	0	0	0	0	0	0	0	0	0	0	0	0	0	0	0	0	0	0	0	0	0	0	0	0	0	0	0	0	0	0	0	0	0
Alistipes sp. NML05A004	0	0	0	0	0	0	0	0	0	0	0	0	0	0	0	0	1	2	0	0	0	0	0	0	0	0	0	0	0	0	0	0	0	0	0	0	0	0	0	0	0	0	0	0	0	0	0	0	0
Porphyromonas catoniae	0	0	0	0	0	0	0	0	0	0	1	0	0	0	0	0	0	0	0	0	0	0	0	0	0	0	0	0	0	0	0	0	0	0	0	0	0	0	0	0	0	0	0	0	0	0	0	0	0
Alistipes indistinctus	0	0	0	0	0	0	0	0	0	0	0	0	0	0	0	0	0	0	0	0	0	0	0	0	0	0	0	0	0	0	0	0	0	0	0	0	0	0	0	0	0	0	0	0	0	0	0	0	0
Aggregatibacter actinomycetemcomitans	0	0	0	0	0	0	0	0	0	0	0	0	0	0	0	0	0	0	0	0	0	0	0	0	0	0	0	0	0	0	0	0	0	0	0	0	0	0	0	3	0	0	1	0	0	0	0	0	0
Lactococcus sp. M3T10B2	0	0	0	0	0	0	0	0	0	0	0	0	0	0	0	0	0	0	0	0	0	0	0	0	0	0	0	0	0	0	0	0	1	0	0	0	0	0	0	0	0	0	0	0	0	0	0	0	0
Treponema lecithinolyticum	0	0	0	0	0	0	0	0	0	0	0	0	0	0	0	0	0	0	0	0	0	0	0	0	0	0	0	0	0	0	0	0	0	0	0	0	0	0	0	0	0	0	0	0	0	0	0	0	0
Erysipelotrichaceae bacterium 5_2_54FAA	0	0	0	0	0	0	0	0	0	0	0	0	0	0	0	0	0	0	0	0	0	0	0	0	0	0	0	0	0	0	0	0	0	0	0	0	0	0	0	0	0	0	0	0	4	0	0	0	0
Helicobacter sp. MIT 99-10781	0	0	0	0	0	0	0	0	0	0	0	0	0	0	0	0	0	0	0	0	0	0	0	0	0	0	0	0	0	0	0	0	0	0	0	0	0	0	0	0	0	0	0	4	0	0	0	0	0
butyrate-producing bacterium ART55/1	0	0	0	0	0	0	0	0	0	0	0	0	0	0	0	0	0	0	0	0	0	0	0	0	0	0	0	0	0	0	0	0	0	0	0	0	0	0	0	0	0	0	2	0	0	0	0	0	0
Fusobacterium simiae	0	0	0	0	0	0	0	0	0	0	0	0	0	4	0	0	0	0	0	0	0	0	0	0	0	0	0	0	0	0	0	0	0	0	0	0	0	0	0	0	0	0	0	0	0	0	0	0	0
Methylobacterium aerolatum	0	0	0	0	0	0	0	0	0	0	0	0	0	0	0	0	0	0	0	0	0	0	0	0	0	0	0	0	0	0	0	0	0	0	0	0	0	0	0	0	0	0	0	0	0	0	0	0	4
Lysinibacillus fusiformis	0	0	0	0	0	0	0	0	0	0	0	0	0	0	0	0	0	0	0	0	0	0	0	0	0	0	0	0	0	0	0	0	0	0	0	0	0	0	0	0	0	0	0	0	0	0	0	0	0
Hydrogenophaga sp. X3c	0	0	0	0	0	0	0	0	0	0	0	0	0	0	0	0	0	0	0	0	0	0	0	0	0	0	0	0	0	0	0	0	0	0	0	0	0	0	0	0	0	0	0	0	0	0	0	0	0
Methylobacterium sp. MM70	0	0	0	0	0	0	0	0	0	0	0	0	0	1	0	0	0	0	0	0	0	0	0	0	0	0	0	0	0	0	0	0	0	0	0	0	0	0	0	0	0	0	0	1	0	0	0	0	0
Kingella denitrificans	0	0	0	0	0	0	0	0	0	0	0	0	2	0	0	0	0	0	0	0	0	0	0	0	0	0	0	0	0	0	0	0	0	0	0	0	0	0	0	0	0	0	0	0	0	1	0	0	0
Hydrogenophilus hirschii	0	0	0	0	0	0	0	0	0	0	0	0	0	0	0	2	0	0	0	0	0	0	0	0	0	0	0	0	0	0	0	0	0	0	0	0	0	0	0	0	0	0	0	0	0	0	0	0	0
Neisseria bacilliformis	0	0	0	0	0	0	0	1	0	0	2	0	0	0	0	0	0	0	0	0	0	0	0	0	0	0	0	0	0	0	0	0	0	1	0	0	0	0	0	0	0	0	0	0	0	0	0	0	0
Methylobacterium sp. Sco-D28	0	0	0	0	0	0	0	0	0	0	0	0	0	0	1	0	0	0	0	0	0	0	0	0	0	0	0	0	0	0	0	0	0	0	1	0	0	0	0	0	0	0	0	0	0	0	0	0	0
[Clostridium] scindens	0	0	0	0	0	0	0	0	0	0	0	0	0	0	0	0	0	0	0	0	0	0	0	0	0	0	0	0	0	0	0	0	0	0	0	0	0	0	0	0	0	0	0	0	0	0	4	0	0
Massilia timonae	0	0	0	0	0	0	0	0	0	0	0	0	0	0	0	0	0	0	0	0	0	0	0	0	0	0	0	0	0	0	0	0	0	0	0	4	0	0	0	0	0	0	0	0	0	0	0	0	0
Leifsonia shinshuensis	0	0	0	0	0	0	0	0	0	0	0	0	0	0	0	0	0	0	0	0	0	0	0	0	0	0	0	0	0	0	0	0	0	0	0	0	0	0	0	0	0	0	0	0	0	0	0	0	0
Longibaculum muris	0	0	0	0	0	0	0	0	0	0	0	0	0	0	0	0	0	0	0	0	0	0	0	0	0	0	0	0	0	0	0	0	0	0	0	0	0	0	0	0	0	0	0	0	0	0	0	0	0
Neisseria sp. oral clone AP132	0	0	0	0	0	0	0	0	0	0	0	0	0	0	0	0	0	0	0	0	0	0	0	0	0	0	0	0	0	0	0	0	0	0	0	0	0	0	0	0	0	0	0	0	0	2	0	0	0
Lactobacillus ultunensis	0	0	0	0	0	0	0	0	0	0	0	0	0	0	0	0	0	0	0	0	0	0	0	0	0	0	0	0	0	0	0	0	0	0	0	0	0	0	0	0	0	0	0	0	0	0	0	0	0
Microbacterium maritypicum	0	0	0	0	0	0	0	0	0	0	3	0	0	0	0	0	0	0	0	0	0	0	0	0	0	0	0	0	0	0	0	0	0	0	0	0	0	0	0	0	0	0	0	0	0	0	0	0	0
Lactonifactor longoviformis	0	0	0	0	0	0	0	0	0	0	0	0	0	3	0	0	0	0	0	0	0	0	0	0	0	0	0	0	0	0	0	0	0	0	0	0	0	0	0	0	0	0	0	0	0	0	0	0	0
Vibrio diazotrophicus	0	0	0	0	0	0	0	0	0	0	0	0	0	0	0	0	0	0	0	0	0	0	0	0	0	0	0	0	0	0	0	0	0	0	0	0	0	0	0	0	0	0	0	0	0	0	0	0	0
Firmicutes bacterium DJF_VP44	0	0	0	0	0	0	0	0	0	0	0	0	0	0	0	0	0	0	0	0	0	0	0	0	0	0	0	0	0	0	0	0	0	0	0	0	0	0	0	0	0	0	0	0	0	0	0	0	0
Mycolicibacterium tokaiense	0	0	0	0	0	0	0	0	0	0	0	0	0	0	0	0	0	0	0	0	0	0	0	0	0	0	0	0	0	0	0	0	0	0	0	0	0	0	0	0	0	0	0	3	0	0	0	0	0
Exiguobacterium acetylicum	0	0	0	0	0	0	0	0	0	0	0	0	3	0	0	0	0	0	0	0	0	0	0	0	0	0	0	0	0	0	0	0	0	0	0	0	0	0	0	0	0	0	0	0	0	0	0	0	0
Lachnospiraceae bacterium A4	0	0	0	0	0	0	0	0	0	0	0	0	0	0	0	0	0	0	0	0	0	0	0	0	0	0	0	0	0	0	0	0	0	0	0	0	0	0	0	0	1	0	0	0	0	0	0	0	0
Actinomyces sp. GTC3949	0	0	0	0	0	0	0	0	0	0	0	0	0	0	0	0	0	0	0	0	0	0	0	0	0	0	0	1	0	0	0	0	0	0	0	0	0	0	0	0	2	0	0	0	0	0	0	0	0
Lactobacillus curvatus	0	0	0	0	0	0	0	0	0	0	0	0	0	0	0	0	0	2	0	0	0	0	0	0	0	0	0	0	0	0	0	0	0	0	0	0	0	0	0	0	0	0	0	0	0	0	0	0	0
Clostridium sp. LP190	0	0	0	0	0	0	0	0	0	0	0	0	0	0	0	0	0	0	0	0	0	0	0	0	0	0	0	0	0	0	0	0	0	0	0	0	0	0	0	0	0	0	0	0	0	0	0	0	0
Nevskia sp. Iso-59	0	0	0	0	0	0	0	0	0	0	0	0	0	0	0	0	0	0	0	0	0	0	0	0	0	0	0	0	0	0	0	0	0	0	0	0	0	0	0	0	0	0	0	0	2	0	0	0	0
Mycolicibacterium gadium	0	0	0	0	0	0	0	0	0	0	0	0	0	0	0	0	0	0	0	0	0	0	0	0	0	0	0	0	1	0	0	0	0	0	0	0	0	0	0	0	0	0	0	0	0	0	0	0	0
Clostridiales bacterium A2-162	0	0	0	0	0	0	0	0	0	0	0	0	0	0	0	0	0	0	0	0	0	0	0	0	0	0	0	0	0	0	0	0	0	0	0	0	0	0	0	0	0	0	0	0	0	0	0	0	0
Treponema sp. 1:Z:AF068 oral clone AF068	0	0	0	0	0	0	0	0	0	0	0	0	0	0	0	0	0	0	0	0	0	0	0	0	0	0	0	0	0	0	0	1	0	0	0	0	0	0	0	0	0	0	0	0	0	0	0	0	0
Cellulomonas iranensis	0	0	0	0	0	0	0	0	0	0	0	0	0	0	0	0	0	0	0	0	0	0	0	0	0	0	0	0	0	0	0	0	0	0	0	0	0	0	0	0	0	0	0	0	0	0	0	0	0
Bifidobacterium callitrichos	0	0	0	0	0	0	0	0	0	0	0	0	0	0	0	0	0	0	0	0	0	0	0	0	0	0	0	0	0	0	0	0	0	0	0	0	0	0	0	0	0	0	0	0	0	2	0	0	0
Haemophilus sp. oral clone JM053	1	0	0	0	0	0	0	0	0	0	0	0	0	0	0	0	0	0	0	0	0	0	0	0	0	0	1	0	0	0	0	0	1	0	0	0	0	0	0	0	0	0	0	0	0	0	0	0	0
Haemophilus paraphrohaemolyticus	0	0	0	0	0	0	0	2	0	0	0	0	0	0	0	0	0	0	0	0	0	0	0	0	0	0	0	0	0	0	0	0	0	0	0	0	0	0	0	0	0	0	0	0	0	0	0	0	0
Treponema sp. oral taxon 226	0	0	0	0	0	0	0	0	0	0	0	0	0	0	0	0	0	0	0	0	0	0	0	0	0	0	0	0	0	0	0	0	0	0	0	0	0	0	0	0	0	0	0	0	0	0	0	0	0
Knoellia sp. O-008	0	0	0	0	0	0	0	0	0	0	0	0	0	0	0	0	0	0	0	0	0	0	0	0	0	0	0	0	0	0	0	0	0	0	0	0	0	0	0	0	0	0	0	0	0	0	0	0	0
Bacillus circulans	0	0	0	0	0	0	0	0	0	0	3	0	0	0	0	0	0	0	0	0	0	0	0	0	0	0	0	0	0	0	0	0	0	0	0	0	0	0	0	0	0	0	0	0	0	0	0	0	0
Brevibacterium sp. J3	0	0	0	0	0	0	0	0	0	0	0	0	0	0	0	0	0	0	0	0	0	0	0	0	0	0	0	0	0	0	0	0	0	0	3	0	0	0	0	0	0	0	0	0	0	0	0	0	0
Allisonella histaminiformans	0	0	0	0	0	0	0	0	0	0	0	0	0	0	0	0	1	0	0	0	0	0	0	0	0	0	0	0	0	0	0	0	0	0	0	0	0	0	0	0	0	0	0	0	0	0	2	0	0
Pseudomonas oryzihabitans	0	0	0	0	0	0	0	0	0	0	0	0	0	0	0	0	0	0	0	0	0	0	0	0	0	0	0	0	0	0	0	0	0	0	0	0	0	0	0	0	0	0	0	0	3	0	0	0	0
Pseudomonas fluorescens	0	0	0	0	0	0	0	0	0	0	1	0	0	0	0	0	0	0	0	0	0	0	0	0	0	0	0	0	0	0	0	0	0	0	0	0	1	0	0	0	0	0	0	0	0	0	0	0	0
Burkholderiales bacterium GJ-E10	0	0	0	0	0	0	0	0	0	0	0	0	0	0	0	0	0	0	0	0	0	0	0	0	0	0	0	0	0	0	0	0	0	0	0	0	0	0	0	0	0	0	0	0	0	0	0	0	0
Streptococcus downei	0	0	0	0	0	0	0	0	0	0	0	0	0	0	0	0	0	0	0	0	0	0	0	0	0	0	0	0	1	0	0	0	0	0	0	0	0	0	0	0	0	0	0	0	0	0	0	0	0
Sediminibacterium sp. I-28	0	0	0	0	0	0	0	0	0	0	0	0	0	0	0	0	0	0	0	0	0	0	0	0	0	0	0	0	0	0	0	0	0	0	0	0	0	0	0	0	0	0	0	0	0	0	0	0	0
Fusimonas intestini	0	0	0	0	0	0	0	0	0	0	0	0	0	0	0	1	0	0	0	0	0	0	0	0	0	0	0	0	0	0	0	0	0	0	0	0	0	0	0	0	0	0	0	0	0	0	0	0	0
Veillonella sp. oral taxon 158	0	0	0	0	0	0	0	0	0	0	0	0	0	0	0	0	0	0	0	0	0	0	0	0	0	0	0	0	0	0	0	0	0	0	0	0	0	0	0	0	0	0	0	0	1	0	0	0	0
Fusicatenibacter saccharivorans	0	0	0	0	0	0	0	0	0	0	0	0	0	0	0	0	1	0	0	0	0	0	0	0	0	0	0	0	0	0	0	0	0	0	0	0	0	0	0	0	0	0	0	0	0	0	0	0	0
Selenomonas sp. oral clone AJ036	0	0	0	0	0	0	0	0	0	0	0	0	0	0	0	0	0	0	0	0	0	0	0	0	0	0	0	0	1	0	0	0	0	0	0	0	0	0	0	0	0	0	0	0	0	1	0	0	0
Catonella sp. oral clone BR063	0	0	0	0	0	0	0	0	0	0	0	0	0	0	0	0	0	0	0	0	0	0	0	0	0	0	0	0	0	0	0	0	0	0	0	0	0	0	0	0	0	0	0	0	0	0	0	0	0
Veillonellaceae bacterium oral taxon 129	0	0	0	0	0	0	0	0	0	0	0	0	0	0	0	0	0	0	0	0	0	0	0	0	0	0	0	0	0	0	0	0	0	0	0	0	0	0	0	0	0	0	0	0	0	0	0	0	0
Janibacter hoylei	0	0	0	0	0	0	0	0	0	0	0	0	0	0	0	0	0	0	0	0	0	0	0	0	0	0	0	0	0	0	0	0	0	0	0	0	0	0	3	0	0	0	0	0	0	0	0	0	0
Ruminococcus sp. 14531	0	0	0	0	0	0	0	0	0	0	0	0	0	0	0	0	1	0	0	0	0	0	0	0	0	0	0	0	0	0	0	0	0	0	0	0	0	0	0	0	0	0	0	0	0	0	0	0	0
Collinsella tanakaei	0	0	0	0	0	0	0	0	0	0	0	0	0	0	0	0	0	0	0	0	0	0	0	0	0	0	0	0	0	0	0	0	0	0	0	0	0	0	0	0	0	0	0	0	0	0	0	0	0
Paenibacillus sp. La1	0	0	0	0	0	0	0	0	0	0	0	0	0	0	0	0	0	0	0	0	0	0	0	0	0	0	0	0	0	0	0	0	0	0	0	0	0	0	0	0	0	0	0	0	0	0	0	0	0
Corynebacterium aurimucosum	0	0	0	0	0	0	0	0	0	0	0	0	0	0	0	0	0	0	0	0	0	0	0	0	0	0	0	0	1	0	0	0	0	0	0	0	0	0	0	0	0	0	0	0	0	0	0	0	0
Enterococcus avium	0	0	0	0	0	0	0	0	0	0	0	0	0	0	0	0	0	0	2	0	0	0	0	0	0	0	0	0	0	0	0	0	0	0	0	0	0	0	0	0	0	0	0	0	0	0	0	0	0
Leptotrichia sp. oral clone GT020	0	0	0	0	0	0	0	0	0	0	0	0	2	0	0	0	0	0	0	0	0	0	0	0	1	0	0	0	0	0	0	0	0	0	0	0	0	0	0	0	0	0	0	0	0	0	0	0	0
[Clostridium] indolis	0	0	0	0	0	0	0	0	0	0	0	0	0	3	0	0	0	0	0	0	0	0	0	0	0	0	0	0	0	0	0	0	0	0	0	0	0	0	0	0	0	0	0	0	0	0	0	0	0
Tepidiphilus succinatimandens	0	0	0	0	0	0	0	0	0	0	0	0	0	0	0	0	0	0	0	0	1	0	0	0	0	0	0	0	0	0	0	0	0	0	0	0	0	0	0	0	0	0	0	0	0	0	0	0	0
Pediococcus acidilactici	0	0	0	0	0	0	0	0	0	0	0	0	0	0	0	0	0	0	0	0	0	0	0	0	0	0	0	0	0	0	0	0	0	0	0	0	0	0	0	0	0	0	0	3	0	0	0	0	0
Tepidimonas arfidensis	1	0	0	0	0	0	0	0	0	0	0	0	0	0	0	0	0	0	0	0	0	0	1	0	0	0	1	0	0	0	0	0	0	0	0	0	0	0	0	0	0	0	0	0	0	0	0	0	0
Dermacoccus sp. 103	3	0	0	0	0	0	0	0	0	0	0	0	0	0	0	0	0	0	0	0	0	0	0	0	0	0	0	0	0	0	0	0	0	0	0	0	0	0	0	0	0	0	0	0	0	0	0	0	0
Corynebacterium otitidis	0	0	0	0	0	0	0	0	0	0	1	0	0	0	0	0	0	0	0	2	0	0	0	0	0	0	0	0	0	0	0	0	0	0	0	0	0	0	0	0	0	0	0	0	0	0	0	0	0
Senegalimassilia anaerobia	0	0	0	0	0	0	0	0	0	0	0	0	0	3	0	0	0	0	0	0	0	0	0	0	0	0	0	0	0	0	0	0	0	0	0	0	0	0	0	0	0	0	0	0	0	0	0	0	0
Actinomyces dentalis	0	0	0	0	0	0	0	0	0	0	0	0	0	0	0	0	0	0	0	2	0	0	0	0	0	0	0	0	0	0	0	0	0	0	0	0	0	0	0	0	0	0	0	0	0	0	0	0	0
Dialister micraerophilus	0	0	0	0	0	0	0	0	0	0	0	0	0	0	0	0	0	0	0	0	0	0	0	0	0	0	0	0	0	0	0	0	0	0	0	0	0	0	0	0	0	0	0	0	0	0	3	0	0
Intestinimonas butyriciproducens	0	0	0	0	0	0	0	0	0	0	0	0	0	2	0	0	0	1	0	0	0	0	0	0	0	0	0	0	0	0	0	0	0	0	0	0	0	0	0	0	0	0	0	0	0	0	0	0	0
Colibacter massiliensis	0	0	0	0	0	0	0	0	0	0	0	0	0	0	0	0	0	0	0	0	0	0	0	0	0	0	0	0	0	0	0	0	0	0	0	0	0	0	0	3	0	0	0	0	0	0	0	0	0
Selenomonas sp. oral clone CS002	0	0	0	0	0	0	0	0	0	0	0	0	0	0	0	0	0	0	0	0	0	0	0	1	0	0	0	0	0	0	0	0	0	0	0	0	0	0	0	0	0	0	0	0	0	0	0	0	0
Oscillibacter sp. G2	0	0	0	0	0	0	0	0	0	0	0	0	0	0	0	0	0	0	0	0	0	0	0	0	0	0	0	0	0	0	0	0	0	0	0	0	0	0	0	0	0	0	0	0	0	0	0	0	0
Bacteroides clarus	0	0	0	0	0	0	0	0	0	0	0	0	0	0	0	0	0	0	0	0	0	0	0	0	0	0	0	0	0	0	0	0	0	0	0	0	0	0	0	0	0	0	0	0	0	0	0	0	0
Brevibacterium sp. NCCP-602	0	0	0	0	0	0	0	0	0	0	0	0	0	0	0	0	0	0	0	0	0	0	0	0	0	0	0	0	0	0	0	0	0	0	0	0	0	0	0	0	0	0	0	0	0	0	0	0	0
Olsenella sp. F0004	0	0	0	0	0	0	0	0	0	0	1	0	0	0	0	0	0	0	0	0	0	0	0	0	0	0	0	0	0	0	0	0	0	0	0	0	0	0	0	0	0	0	0	0	0	0	0	0	0
Clostridium ventriculi	0	0	0	0	0	0	0	0	0	0	0	0	0	0	0	0	0	0	0	0	0	0	0	0	0	0	0	0	0	0	0	0	0	0	0	0	0	0	0	0	0	0	0	0	0	0	0	0	0
[Eubacterium] minutum	0	0	0	0	0	0	0	0	0	0	0	0	0	0	0	0	0	0	0	0	0	0	0	0	0	0	0	0	0	0	0	0	1	0	0	0	0	0	0	0	0	0	0	0	0	0	0	0	0
Burkholderia sp. LMG 22929	0	0	0	0	0	0	0	0	0	0	0	0	0	0	0	0	0	0	0	0	0	0	0	0	0	0	0	0	0	0	0	0	0	0	0	0	0	0	0	0	0	0	0	0	0	0	0	0	0
Butyricimonas virosa	0	0	0	0	0	0	0	0	0	0	0	0	0	0	0	0	0	1	0	0	0	0	0	0	0	0	0	0	0	0	0	0	0	0	0	0	0	0	0	0	0	0	0	0	0	0	0	0	0
Caldalkalibacillus thermarum	0	0	0	0	0	0	0	0	0	0	0	0	0	0	0	0	0	0	0	0	0	0	0	0	0	0	0	0	0	0	2	0	0	0	0	0	0	0	0	0	0	0	0	0	0	0	0	0	0
Alistipes senegalensis	0	0	0	0	0	0	0	0	0	0	0	0	0	0	0	0	2	0	0	0	0	0	0	0	0	0	0	0	0	0	0	0	0	0	0	0	0	0	0	0	0	0	0	0	0	0	0	0	0
Leptotrichia goodfellowii	0	0	0	0	0	0	0	0	0	0	0	0	0	0	0	0	0	0	0	0	0	0	0	0	0	0	0	0	0	0	0	0	0	0	0	0	0	0	0	0	0	0	0	0	0	0	0	0	0
Fusobacterium sp. oral taxon 203	0	0	0	0	0	0	0	0	0	0	0	0	0	0	0	0	0	0	0	0	0	0	0	0	0	0	0	0	0	0	0	0	0	0	0	0	0	0	0	0	0	0	0	0	0	0	0	0	0
Propionibacterineae bacterium 870BRRJ	0	0	0	2	0	0	0	0	0	0	0	0	0	0	0	0	0	0	0	0	0	0	0	0	0	0	0	0	0	0	0	0	0	0	0	0	0	0	0	0	0	0	0	0	0	0	0	0	0
Prevotellamassilia timonensis	0	0	0	0	0	0	0	0	0	0	0	0	0	2	0	0	0	0	0	0	0	0	0	0	0	0	0	0	0	0	0	0	0	0	0	0	0	0	0	0	0	0	0	0	0	0	0	0	0
Bacillus idriensis	0	0	0	0	0	0	0	0	0	0	2	0	0	0	0	0	0	0	0	0	0	0	0	0	0	0	0	0	0	0	0	0	0	0	0	0	0	0	0	0	0	0	0	0	0	0	0	0	0
Deinococcus indicus	0	0	0	0	0	0	0	0	0	0	0	0	0	0	0	0	0	0	0	0	0	0	0	0	0	0	0	0	0	0	0	0	0	0	0	0	0	0	0	0	0	0	2	0	0	0	0	0	0
Blautia sp. Ser8	0	0	0	0	0	0	0	0	0	0	0	0	0	0	0	0	0	0	0	0	0	0	0	0	0	0	0	0	0	0	0	0	0	0	0	0	0	0	0	0	0	0	0	0	1	0	0	0	0
Marmoricola scoriae	0	0	0	0	0	0	0	0	0	0	0	0	0	0	0	2	0	0	0	0	0	0	0	0	0	0	0	0	0	0	0	0	0	0	0	0	0	0	0	0	0	0	0	0	0	0	0	0	0
Bifidobacterium sp.	0	0	0	0	0	0	0	0	0	0	0	0	0	0	0	0	0	0	0	0	0	0	0	0	0	0	0	0	0	0	0	0	0	0	0	0	0	0	0	0	0	0	0	0	0	0	0	0	0
Ruminococcus callidus	0	0	0	0	0	0	0	0	0	0	0	0	0	1	0	0	0	0	0	0	0	0	0	0	0	0	0	0	0	0	0	0	0	0	0	0	0	0	0	0	0	0	1	0	0	0	0	0	0
Staphylococcus auricularis	0	0	0	0	0	0	0	0	0	0	0	0	0	0	0	0	0	0	0	0	0	0	0	0	0	0	0	0	0	0	0	0	0	0	0	0	0	0	0	0	0	0	0	0	0	0	0	0	0
Turicimonas muris	0	0	0	0	0	0	0	0	0	0	0	0	0	0	0	0	0	0	0	0	0	0	0	0	0	0	0	0	0	0	0	0	0	0	0	0	0	0	0	0	0	0	0	2	0	0	0	0	0
Haemophilus sp. COAD036	0	0	0	0	0	0	0	0	0	0	0	0	0	0	0	0	0	0	0	0	0	0	0	0	0	0	0	0	0	0	0	0	0	0	0	0	0	0	0	0	0	0	0	0	0	0	0	0	0
Bifidobacterium hapali	0	0	0	0	0	0	0	0	0	0	0	0	0	0	0	0	0	0	0	0	0	0	0	0	0	0	0	0	0	0	0	0	0	0	0	0	0	0	0	0	0	0	0	0	0	2	0	0	0
Roseburia sp. DJF_VR77	0	0	0	0	0	0	0	0	0	0	0	0	0	0	0	0	0	1	1	0	0	0	0	0	0	0	0	0	0	0	0	0	0	0	0	0	0	0	0	0	0	0	0	0	0	0	0	0	0
Dietzia cinnamea	0	0	0	0	0	0	0	0	0	0	0	0	0	0	0	0	0	0	0	0	0	0	0	0	0	0	0	0	0	0	0	0	0	0	0	0	0	0	1	0	0	0	0	0	0	0	0	0	0
Kocuria palustris	0	0	0	0	0	0	0	0	0	0	0	0	0	0	0	0	0	0	0	0	0	0	2	0	0	0	0	0	0	0	0	0	0	0	0	0	0	0	0	0	0	0	0	0	0	0	0	0	0
Thermoanaerobacterium thermosaccharolyticum	0	0	0	0	0	0	0	0	0	0	0	0	0	0	0	0	0	0	0	0	0	0	0	0	0	0	0	0	0	0	0	0	0	0	0	0	0	0	0	0	0	0	0	0	0	0	0	0	0
Sphingobacterium siyangense	0	0	0	0	0	0	0	0	0	0	0	0	0	0	0	0	0	0	0	0	0	0	0	0	0	0	0	0	0	0	0	0	0	0	0	0	0	0	0	0	0	0	0	0	0	0	0	0	0
Acidaminococcus sp. DJF_RP55	0	0	0	0	0	0	0	0	0	0	0	0	0	0	0	0	0	0	2	0	0	0	0	0	0	0	0	0	0	0	0	0	0	0	0	0	0	0	0	0	0	0	0	0	0	0	0	0	0
Bifidobacterium sp. MRM 9.26	0	0	0	0	0	0	0	0	0	0	0	0	0	0	0	0	0	0	0	0	0	0	0	0	0	0	0	0	0	0	0	0	0	0	0	0	0	0	0	0	0	0	0	0	0	1	0	0	0
Rhizobacter sp. M4-9	0	0	0	0	0	0	0	0	0	0	0	0	0	0	0	0	0	0	0	0	0	0	0	0	0	0	0	0	0	0	0	0	0	0	0	0	0	0	0	0	0	0	0	0	0	0	0	0	0
Ralstonia mannitolilytica	0	0	0	0	0	0	0	0	0	0	0	0	0	0	0	0	0	0	0	0	0	0	0	0	0	0	0	0	0	0	0	0	0	0	0	0	0	0	0	0	0	0	0	0	0	0	0	0	0
actinobacterium OR-221	0	0	0	0	0	0	0	0	0	0	0	0	0	0	0	0	0	0	0	0	0	0	0	0	0	0	0	0	0	0	0	0	0	0	0	0	0	0	1	0	0	0	0	0	0	0	0	0	0
Anaerotruncus colihominis	0	0	0	0	0	0	0	0	0	0	0	0	0	1	0	0	0	0	0	0	0	0	0	0	0	0	0	0	0	0	0	0	0	0	0	0	0	0	0	0	0	0	0	0	0	0	0	0	0
butyrate-producing bacterium YE53	0	0	0	0	0	0	0	0	0	0	0	0	0	0	0	0	0	0	0	0	0	0	0	0	0	0	0	0	0	0	0	0	0	0	0	0	0	0	0	0	0	0	0	0	0	0	0	0	0
Streptococcus agalactiae	0	0	0	0	0	0	0	0	0	0	0	0	0	2	0	0	0	0	0	0	0	0	0	0	0	0	0	0	0	0	0	0	0	0	0	0	0	0	0	0	0	0	0	0	0	0	0	0	0
Olsenella scatoligenes	0	0	0	0	0	0	0	0	0	0	0	0	0	0	0	0	0	1	0	0	0	0	0	0	0	0	0	0	0	0	0	0	0	0	0	0	0	0	0	0	0	0	0	0	0	0	0	0	0
Pseudoxanthomonas taiwanensis	0	0	0	0	0	0	0	0	0	0	0	0	0	0	0	0	0	0	0	0	0	0	0	0	0	0	0	0	0	0	0	0	0	0	0	0	0	0	0	0	0	0	0	0	0	0	0	0	0
Lachnospiraceae bacterium 595	0	0	0	0	0	0	0	0	2	0	0	0	0	0	0	0	0	0	0	0	0	0	0	0	0	0	0	0	0	0	0	0	0	0	0	0	0	0	0	0	0	0	0	0	0	0	0	0	0
Prevotella sp. canine oral taxon 284	0	0	0	0	0	0	0	0	0	0	0	0	0	0	0	0	0	0	0	0	0	0	0	0	0	0	0	0	0	0	0	0	0	0	0	0	0	0	0	0	0	0	0	2	0	0	0	0	0
Aeromonas eucrenophila	0	0	0	0	0	0	0	0	0	0	0	0	0	0	0	0	0	0	0	0	0	0	0	0	0	0	0	0	0	0	0	0	0	0	0	0	0	0	2	0	0	0	0	0	0	0	0	0	0
TM7 phylum sp. oral clone BU080	0	0	0	0	0	0	0	0	0	0	0	0	0	0	0	0	0	0	0	0	0	0	0	0	0	0	0	0	0	0	0	0	0	0	0	0	0	0	0	0	0	0	0	0	0	0	0	0	0
Lachnospiraceae bacterium 607	0	0	0	0	0	0	0	0	0	0	0	0	0	0	0	0	0	0	0	0	0	0	0	0	0	0	0	0	0	0	0	0	0	0	0	0	0	0	0	0	0	0	2	0	0	0	0	0	0
Lachnospiraceae bacterium TF01-11	0	0	0	0	0	0	0	0	0	0	0	0	0	0	0	0	0	0	0	0	0	0	0	0	0	0	0	0	0	0	0	0	0	0	0	0	0	0	0	0	0	0	0	0	0	0	0	0	0
Bacteroidales genomosp. P1	0	0	0	0	0	2	0	0	0	0	0	0	0	0	0	0	0	0	0	0	0	0	0	0	0	0	0	0	0	0	0	0	0	0	0	0	0	0	0	0	0	0	0	0	0	0	0	0	0
Porphyromonas uenonis	0	0	0	0	0	0	0	0	0	0	0	0	0	0	0	0	0	0	0	0	0	0	0	0	0	0	0	0	0	0	0	0	0	0	0	0	0	0	0	2	0	0	0	0	0	0	0	0	0
Corynebacterium durum	0	0	0	0	0	0	0	0	0	0	0	0	0	0	0	0	0	0	0	0	0	0	0	0	0	0	1	0	0	0	0	0	0	0	0	0	0	0	0	0	0	0	0	0	0	0	0	0	0
[Flavobacterium] sp. VA24240/2003	0	0	0	0	0	0	0	0	0	0	0	0	0	0	0	0	0	0	0	0	0	0	0	0	0	0	0	0	0	0	0	0	0	0	0	0	0	0	0	0	0	0	0	0	0	0	0	0	0
Williamsia sp. 0713C5-1	0	0	0	0	0	0	0	0	0	0	0	0	0	0	0	0	0	0	0	0	0	0	0	0	0	0	0	0	0	0	0	0	0	0	0	0	0	0	0	0	0	0	0	0	0	0	0	0	0
Corynebacterium argentoratense	0	0	0	0	0	0	0	0	0	0	0	0	0	0	0	0	0	0	0	0	0	0	0	0	2	0	0	0	0	0	0	0	0	0	0	0	0	0	0	0	0	0	0	0	0	0	0	0	0
Enterorhabdus muris	0	0	0	0	0	0	0	0	0	0	0	0	0	0	0	0	0	0	0	0	0	0	0	0	0	0	0	0	0	0	0	0	0	0	0	0	0	0	0	0	0	0	0	0	0	0	0	0	0
Sulfuritalea hydrogenivorans	0	0	0	0	0	0	0	0	0	0	0	0	0	0	0	0	0	0	0	0	0	0	0	0	0	0	0	0	1	0	0	0	0	0	0	0	0	0	0	0	0	0	0	0	0	0	0	0	0
Nocardioides terrigena	0	0	0	0	0	0	0	0	0	0	0	0	0	0	0	0	0	0	0	0	0	0	0	0	0	0	0	0	0	0	0	0	0	0	0	0	0	0	0	0	0	0	0	0	0	0	0	0	0
Bacteroides nordii	0	0	0	0	0	0	0	0	0	0	0	0	0	0	0	0	0	2	0	0	0	0	0	0	0	0	0	0	0	0	0	0	0	0	0	0	0	0	0	0	0	0	0	0	0	0	0	0	0
Clostridium sp. ASF502	0	0	0	0	0	0	0	0	0	0	0	0	0	0	0	0	0	0	0	0	0	0	0	0	0	0	0	0	0	0	0	0	0	0	0	0	0	0	0	0	0	0	0	0	0	0	0	0	0
Actinomyces neuii	0	0	0	0	0	0	0	0	0	0	0	0	0	0	0	0	0	0	0	0	0	0	0	0	0	0	0	0	1	0	0	0	0	0	0	0	0	0	0	0	0	1	0	0	0	0	0	0	0
Clostridium sp. Clone-45	0	0	0	0	0	0	0	0	0	0	0	0	0	1	0	0	0	0	0	0	0	0	0	0	0	0	0	0	0	0	0	0	0	0	0	0	0	0	0	0	0	0	1	0	0	0	0	0	0
Clostridium sp. Culture Jar-15	0	0	0	0	0	0	0	0	0	0	0	0	0	0	0	0	0	0	0	0	0	0	0	0	0	0	0	0	0	0	0	0	0	0	0	0	0	0	0	0	0	0	2	0	0	0	0	0	0
Clostridium sp. E2	0	0	0	0	0	0	0	0	0	0	0	0	0	0	0	0	0	0	0	0	0	0	0	0	0	0	0	0	0	0	0	0	0	0	0	0	0	0	0	0	0	0	0	0	0	0	0	0	0
proteobacterium Core-1	0	0	0	0	0	0	0	0	0	0	0	0	0	0	0	0	0	0	0	0	0	0	0	0	0	0	0	0	0	0	0	0	0	0	0	0	0	0	0	0	0	0	0	0	0	0	0	0	0
Eubacteriaceae oral clone P2PB_46 P3	0	0	0	0	0	0	0	0	0	0	0	0	0	0	0	0	0	0	0	0	0	0	0	0	0	0	0	0	0	0	1	0	0	0	0	0	0	0	0	0	0	0	0	0	0	0	0	0	0
Leptotrichia sp. oral clone EI022	1	0	0	0	0	0	0	0	0	0	0	0	0	0	0	0	0	0	0	0	0	0	0	0	0	0	0	0	0	0	0	0	0	0	0	0	0	0	0	0	0	0	0	0	0	1	0	0	0
Adlercreutzia equolifaciens	0	0	0	0	0	0	0	0	0	0	0	0	0	0	0	0	0	0	0	0	0	0	0	0	0	0	0	0	0	0	0	0	0	0	0	0	0	0	0	0	0	0	0	0	0	0	0	0	0
Corynebacterium lipophiloflavum	0	0	0	0	0	0	0	0	0	0	0	0	0	0	0	0	0	0	0	0	0	0	0	0	0	0	0	0	0	0	0	0	0	0	0	0	0	0	0	0	0	0	0	0	0	0	0	0	0
Bacillus pumilus	0	0	0	0	0	0	0	0	0	0	0	0	0	0	0	0	0	0	0	0	0	0	0	0	0	0	0	0	0	0	0	0	0	0	0	0	0	0	0	0	0	0	0	0	0	0	0	0	0
Lachnospiraceae bacterium 609	0	0	0	0	0	0	0	0	0	0	0	0	0	0	0	0	0	0	0	0	0	0	0	0	0	0	0	0	0	0	0	0	0	0	0	0	0	0	0	0	0	0	0	0	0	0	0	0	0
Lactobacillus rogosae	0	0	0	0	0	0	0	0	0	0	0	0	0	0	0	0	0	0	0	0	0	0	0	0	0	0	0	0	0	0	0	0	0	0	0	0	0	0	0	0	0	0	0	0	0	0	2	0	0
Agrobacterium tumefaciens	0	0	0	0	0	0	0	0	0	0	0	0	0	0	0	0	0	0	0	0	0	0	0	0	1	0	0	0	0	0	1	0	0	0	0	0	0	0	0	0	0	0	0	0	0	0	0	0	0
Paracoccus kocurii	0	0	0	0	0	0	0	0	0	0	0	0	0	0	0	0	0	0	0	0	0	0	0	0	0	0	0	0	0	0	0	0	0	0	0	0	0	0	2	0	0	0	0	0	0	0	0	0	0
Acinetobacter sp. STM18	0	0	0	0	0	0	0	0	0	0	0	0	0	2	0	0	0	0	0	0	0	0	0	0	0	0	0	0	0	0	0	0	0	0	0	0	0	0	0	0	0	0	0	0	0	0	0	0	0
Treponema sp. 5:C:AT040	0	0	0	0	0	0	0	0	0	0	0	0	0	0	0	0	0	0	0	0	0	0	0	0	0	0	0	0	0	0	0	0	0	0	0	0	0	0	0	0	0	0	0	0	0	0	0	0	0
Prevotella saccharolytica	1	0	0	0	0	0	0	0	0	0	0	0	0	0	0	0	0	0	0	0	0	1	0	0	0	0	0	0	0	0	0	0	0	0	0	0	0	0	0	0	0	0	0	0	0	0	0	0	0
Corynebacterium variabile	0	0	0	0	0	0	0	0	0	0	0	0	0	0	0	0	0	0	0	0	0	0	0	0	1	0	0	0	0	0	0	0	0	0	0	0	0	0	0	0	0	0	0	0	0	0	0	0	0
Paraprevotella xylaniphila	0	0	0	0	0	0	0	0	0	0	0	0	0	0	0	0	0	0	0	0	0	0	0	0	0	0	0	0	0	0	0	0	0	0	0	0	0	0	0	0	0	0	0	0	0	0	0	0	0
Methyloversatilis discipulorum	0	0	0	0	0	0	0	0	0	0	0	0	0	0	0	2	0	0	0	0	0	0	0	0	0	0	0	0	0	0	0	0	0	0	0	0	0	0	0	0	0	0	0	0	0	0	0	0	0
Prevotella scopos	1	0	0	0	0	0	0	1	0	0	0	0	0	0	0	0	0	0	0	0	0	0	0	0	0	0	0	0	0	0	0	0	0	0	0	0	0	0	0	0	0	0	0	0	0	0	0	0	0
Aggregatibacter aphrophilus	0	0	0	0	0	0	0	0	0	0	0	0	0	0	0	0	0	0	0	0	0	0	0	0	0	0	0	0	0	0	0	0	0	0	0	0	0	0	0	0	0	0	0	0	0	1	0	0	0
Clostridium sp. YIT 12069	0	0	0	0	0	0	0	0	0	0	0	0	0	1	0	0	1	0	0	0	0	0	0	0	0	0	0	0	0	0	0	0	0	0	0	0	0	0	0	0	0	0	0	0	0	0	0	0	0
Chryseobacterium sp. Ag12	0	0	0	0	0	0	0	0	0	0	0	0	0	0	0	0	0	0	0	0	0	0	0	0	0	0	0	0	0	0	0	0	0	0	0	0	0	0	0	0	0	0	0	0	0	0	0	0	0
Corynebacterium macginleyi	0	0	0	0	0	0	0	0	0	0	0	0	0	0	0	0	0	0	0	0	0	0	0	0	0	0	0	0	0	0	0	0	0	0	0	0	0	0	0	0	0	0	0	0	0	0	0	0	0
Bacillus litoralis	0	0	0	0	0	0	0	0	0	0	1	0	0	0	0	0	0	0	0	0	0	0	0	0	0	0	0	0	0	0	0	0	0	0	0	0	0	0	0	0	0	0	0	0	0	0	0	0	0
Janibacter limosus	0	0	0	0	0	0	0	0	0	0	0	0	0	0	0	0	0	0	0	0	0	0	0	0	0	0	0	0	0	0	0	0	0	0	0	0	0	0	1	0	0	0	0	0	0	0	0	0	0
uncultured Haemophilus sp.	0	0	0	0	0	0	0	0	0	0	0	0	0	0	0	0	0	0	0	0	0	0	0	0	0	0	0	0	0	0	0	0	0	0	0	0	0	0	0	0	0	0	0	0	0	0	0	0	0
Bacteroidales genomosp. P6 oral clone MB3_C19	0	0	0	0	0	0	0	0	0	0	0	0	0	0	0	0	0	0	0	0	0	0	0	0	0	0	0	0	0	0	0	0	0	0	0	0	0	0	0	0	0	0	1	0	0	0	0	0	0
Sphingomonas sp. S4-264	0	0	0	0	0	0	0	0	0	0	0	0	0	0	0	0	0	0	0	0	0	0	0	0	0	0	0	0	0	0	0	0	0	0	1	0	0	0	0	0	0	0	0	0	0	0	0	0	0
Kocuria marina	0	0	0	0	0	0	0	0	0	0	0	0	0	0	0	0	0	0	0	0	0	0	0	0	0	0	0	0	0	0	0	0	0	0	0	0	0	0	0	0	0	0	0	0	0	0	0	0	0
Jonquetella anthropi	0	0	0	0	0	0	0	0	0	0	0	0	0	0	0	0	0	0	0	0	0	0	0	0	0	0	0	0	0	0	0	0	0	0	0	0	0	0	0	0	0	0	0	0	0	0	0	0	0
Massiliprevotella massiliensis	0	0	0	0	0	0	0	0	0	0	0	0	0	0	0	0	0	0	0	0	0	0	0	0	0	0	0	0	0	0	0	0	0	0	0	0	0	0	0	0	0	0	0	0	0	0	0	0	0
Sphingobium paulinellae	0	0	0	0	0	0	0	0	0	0	0	0	0	0	0	0	0	0	0	0	0	0	0	0	0	0	0	0	0	0	0	0	0	0	0	1	0	0	0	0	0	0	0	0	0	0	0	0	0
Staphylococcaceae bacterium NML 92-0017	0	0	0	0	0	0	0	0	0	0	0	0	0	0	0	0	0	0	0	0	0	1	0	0	0	0	0	0	0	0	0	0	0	0	0	0	0	0	0	0	0	0	0	0	0	0	0	0	0
Atopostipes suicloacalis	0	0	0	0	0	0	0	0	0	0	0	0	0	0	0	0	0	0	0	0	0	0	0	0	0	0	0	0	0	0	0	0	0	0	0	0	0	0	0	0	0	0	0	0	0	0	0	0	0
Bacteroidales genomosp. P2 oral clone MB1_G13	0	0	0	0	0	0	0	0	0	0	0	0	0	0	0	0	0	0	0	0	0	0	0	0	0	0	0	0	0	0	0	0	0	0	0	0	0	0	0	1	0	0	0	0	0	0	0	0	0
Lutibacter holmesii	0	0	0	0	0	0	0	0	0	0	0	0	0	0	0	0	0	0	0	0	0	0	0	0	0	0	1	0	0	0	0	0	0	0	0	0	0	0	0	0	0	0	0	0	0	0	0	0	0
Arthrobacter humicola	0	0	0	0	0	0	0	0	0	0	0	0	0	0	0	0	0	0	0	0	0	0	0	0	0	0	0	0	0	0	0	0	0	0	0	0	0	0	0	0	0	0	0	0	0	1	0	0	0
Lactobacillus frumenti	0	0	0	0	0	0	0	0	0	0	0	0	0	0	0	0	0	0	0	0	0	0	0	0	0	0	0	0	0	0	0	0	0	0	0	0	0	0	0	0	0	0	0	0	0	0	0	0	0
Actinomyces sp. oral strain Hal-1065	0	0	0	0	0	0	0	0	0	0	0	0	0	0	0	0	0	0	0	0	0	0	0	0	0	0	0	0	0	0	0	0	0	0	0	0	0	0	0	0	0	0	0	0	0	0	0	0	0
Lactobacillus aviarius	0	0	0	0	0	0	0	0	0	0	0	0	0	0	0	0	0	0	0	0	0	0	0	0	0	0	0	0	0	0	0	0	0	0	0	0	0	0	0	0	0	0	0	0	0	0	0	0	0
Lactobacillus coleohominis	0	0	0	0	0	0	0	0	0	0	0	0	0	0	0	0	0	0	0	0	0	0	0	0	0	0	0	0	0	0	0	0	1	0	0	0	0	0	0	0	0	0	0	0	0	0	0	0	0
Actinomyces sp. A9	0	0	0	0	0	0	0	0	0	0	0	0	0	0	0	0	0	0	0	0	0	0	0	0	0	0	0	0	0	0	0	0	0	0	0	0	0	0	0	0	0	0	0	0	0	0	0	0	0
Leuconostoc inhae	0	0	0	0	0	0	0	0	0	0	0	0	0	0	0	0	0	1	0	0	0	0	0	0	0	0	0	0	0	0	0	0	0	0	0	0	0	0	0	0	0	0	0	0	0	0	0	0	0
Synechococcus sp. KORDI-20	0	0	0	0	0	0	0	0	0	0	0	0	0	0	0	0	0	0	0	0	0	0	0	0	0	0	0	0	0	0	0	0	0	0	0	0	0	0	0	0	0	0	0	1	0	0	0	0	0
[Eubacterium] yurii	0	0	0	0	0	0	0	0	0	0	0	0	0	0	0	0	0	0	0	0	0	0	0	0	0	0	0	0	0	0	0	0	0	1	0	0	0	0	0	0	0	0	0	0	0	0	0	0	0
Streptococcus varani	0	0	0	0	0	0	0	0	0	0	0	0	0	0	0	0	0	0	0	0	0	0	0	0	0	0	0	0	0	0	0	0	0	0	0	0	0	0	0	0	0	0	0	0	0	0	0	0	0
Actinomyces johnsonii	0	0	0	0	0	0	0	0	0	0	1	0	0	0	0	0	0	0	0	0	0	0	0	0	0	0	0	0	0	0	0	0	0	0	0	0	0	0	0	0	0	0	0	0	0	0	0	0	0
Actinomyces israelii	0	0	0	0	0	0	0	0	0	0	0	0	0	0	0	0	0	0	0	0	0	0	0	0	0	0	0	0	0	0	0	0	1	0	0	0	0	0	0	0	0	0	0	0	0	0	0	0	0
Lactobacillus ruminis	0	0	0	0	0	0	0	0	0	0	0	0	0	0	0	0	0	0	0	0	0	0	0	0	0	0	0	0	0	0	0	0	0	0	0	0	0	0	0	0	0	0	0	0	0	0	0	0	0
Lelliottia amnigena	0	0	0	0	0	0	0	0	0	0	0	0	0	0	0	0	0	0	0	0	0	0	0	0	0	0	0	0	0	0	0	0	0	0	0	1	0	0	0	0	0	0	0	0	0	0	0	0	0
Acidovorax sp. GPTSA100-27	0	0	0	0	0	0	0	0	0	0	0	0	0	0	0	0	0	0	0	0	0	0	0	0	0	0	0	0	0	0	0	0	0	0	0	0	0	0	0	0	0	0	0	0	0	0	0	0	0
Tetrasphaera remsis	0	0	0	0	0	0	0	0	0	0	0	0	0	0	0	0	0	0	0	1	0	0	0	0	0	0	0	0	0	0	0	0	0	0	0	0	0	0	0	0	0	0	0	0	0	0	0	0	0
Lachnospiraceae oral clone MCE9_173	0	0	0	0	0	0	0	0	0	0	0	0	0	0	0	0	0	0	0	0	0	0	0	0	0	0	0	0	0	0	0	0	0	0	0	0	0	0	0	0	0	0	0	0	0	0	0	0	0
uncultured Olsenella sp.	0	0	0	0	0	0	0	0	0	0	0	0	0	0	0	0	0	0	0	0	0	0	0	0	0	0	0	0	0	0	0	0	0	0	0	0	0	0	0	0	0	0	0	0	0	1	0	0	0
Staphylococcus saprophyticus	0	0	0	0	0	0	0	0	0	0	0	0	0	0	0	0	0	0	0	0	0	0	0	0	0	0	0	0	0	0	0	0	0	0	0	0	0	0	0	0	0	0	0	0	0	0	0	0	0
Treponema sp. VI:F:C44	0	0	0	0	0	0	0	0	0	0	0	0	0	0	0	0	0	0	0	0	0	0	0	0	0	0	0	0	0	0	0	0	0	0	0	0	0	0	0	1	0	0	0	0	0	0	0	0	0
Kocuria sp. MH134	0	0	0	0	0	0	0	0	0	0	0	1	0	0	0	0	0	0	0	0	0	0	0	0	0	0	0	0	0	0	0	0	0	0	0	0	0	0	0	0	0	0	0	0	0	0	0	0	0
Stenotrophomonas rhizophila	0	0	0	0	0	0	0	0	0	0	0	0	0	0	0	0	0	0	0	0	0	0	0	0	0	0	0	0	0	0	0	0	0	0	0	0	0	0	0	0	0	0	0	0	0	0	0	0	0
Anaerococcus sp. 8405254	0	0	0	0	0	0	0	0	0	0	0	0	0	0	0	0	0	0	0	0	0	0	0	0	0	0	0	0	0	0	0	0	0	0	0	0	0	0	0	0	0	0	0	0	0	0	0	0	0
Anaerococcus prevotii	0	0	0	0	0	0	0	0	0	0	0	0	0	0	0	0	0	0	1	0	0	0	0	0	0	0	0	0	0	0	0	0	0	0	0	0	0	0	0	0	0	0	0	0	0	0	0	0	0
[Eubacterium] infirmum	0	0	0	0	0	0	0	0	0	0	0	0	0	0	0	0	0	0	0	0	0	0	0	0	0	0	1	0	0	0	0	0	0	0	0	0	0	0	0	0	0	0	0	0	0	0	0	0	0
Treponema sp. feline oral taxon 213	0	0	0	0	0	0	0	0	0	0	0	0	0	0	0	0	0	0	0	0	0	0	0	0	0	0	0	0	0	0	0	0	0	0	0	0	0	0	0	1	0	0	0	0	0	0	0	0	0
Treponema genomosp. P5 oral clone MB3_P23	0	0	0	0	0	0	0	0	0	0	0	0	0	0	0	0	0	0	0	0	0	0	0	0	0	0	0	0	0	0	0	0	0	0	0	0	0	0	0	0	0	0	0	0	1	0	0	0	0
Actinomyces sp. ph3	0	0	0	0	0	0	0	0	0	0	0	0	0	0	0	0	0	0	0	0	0	0	0	0	0	0	0	0	0	0	0	0	0	0	0	0	0	0	0	0	0	0	0	0	0	0	0	0	0
Lachnospiraceae bacterium 539	0	0	0	0	0	0	0	0	0	0	0	0	0	0	0	0	0	0	0	0	0	0	0	0	0	0	0	0	0	0	0	0	0	0	1	0	0	0	0	0	0	0	0	0	0	0	0	0	0
Algoriella xinjiangensis	0	0	0	0	0	0	0	0	0	0	0	0	0	0	0	0	0	0	0	0	0	0	0	0	0	0	0	0	0	0	0	0	0	0	0	0	0	0	0	1	0	0	0	0	0	0	0	0	0
Alcanivorax sp. NBRC 102024	0	0	0	0	0	0	0	0	0	0	0	0	0	0	0	0	0	0	0	0	0	1	0	0	0	0	0	0	0	0	0	0	0	0	0	0	0	0	0	0	0	0	0	0	0	0	0	0	0
Alcaligenes faecalis	0	0	0	0	0	0	0	0	0	0	0	0	0	0	0	0	0	0	0	0	0	0	0	0	0	0	0	0	0	0	0	0	0	0	0	0	0	0	0	0	0	0	0	0	0	0	0	0	0
Treponema pectinovorum	0	0	0	0	0	0	0	0	0	0	0	0	0	0	0	0	0	0	0	0	0	0	0	0	0	0	0	0	0	0	0	0	0	0	0	0	0	0	0	0	0	0	0	0	0	0	0	0	0
Treponema parvum	0	0	0	0	0	0	0	0	0	0	0	0	0	0	0	0	0	0	0	0	0	0	0	0	0	0	0	0	0	0	0	0	0	0	0	0	0	0	0	0	0	0	0	0	0	0	0	0	0
Sphingobacterium thermophilum	0	0	0	0	0	0	0	0	0	0	0	0	0	0	0	0	0	0	0	0	0	0	0	0	0	0	0	0	0	0	0	0	0	0	0	0	0	0	1	0	0	0	0	0	0	0	0	0	0
Oribacterium sinus	0	0	0	0	0	0	0	0	0	0	0	0	0	1	0	0	0	0	0	0	0	0	0	0	0	0	0	0	0	0	0	0	0	0	0	0	0	0	0	0	0	0	0	0	0	0	0	0	0
Intestinimonas sp. FSAA-17	0	0	0	0	0	0	0	0	0	0	0	0	0	0	0	0	0	0	0	0	0	0	0	0	0	0	0	0	0	0	0	0	0	0	0	0	0	0	0	0	0	0	0	0	0	0	0	0	0
Cohnella sp. SGD-V-74	0	0	0	0	0	0	0	0	0	0	0	0	0	0	0	0	0	0	0	0	0	0	0	0	0	0	0	0	0	0	0	0	0	0	0	0	0	0	0	0	0	0	0	0	0	0	0	0	0
Clostridium sp. Clone-1	0	0	0	0	0	0	0	0	0	0	0	0	0	0	0	0	0	0	0	0	0	0	0	0	0	0	0	0	0	0	0	0	0	0	0	0	0	0	0	0	0	0	0	0	0	0	0	0	0
Eubacterium sp. oral clone DO016	0	0	0	0	0	0	0	0	0	0	0	0	0	0	0	0	0	0	0	1	0	0	0	0	0	0	0	0	0	0	0	0	0	0	0	0	0	0	0	0	0	0	0	0	0	0	0	0	0
Negativicoccus massiliensis	0	0	0	0	0	0	0	0	0	0	0	0	0	0	0	0	0	0	0	0	0	0	0	0	0	0	0	0	0	0	0	0	0	0	0	0	0	0	0	0	0	0	0	0	0	0	0	0	0
Planomicrobium sp. sed133-2	0	0	0	0	0	0	0	0	0	0	1	0	0	0	0	0	0	0	0	0	0	0	0	0	0	0	0	0	0	0	0	0	0	0	0	0	0	0	0	0	0	0	0	0	0	0	0	0	0
Clostridium perfringens	0	0	0	0	0	0	0	0	0	0	0	0	0	0	0	0	0	0	0	0	0	0	0	0	0	0	0	0	0	0	0	0	0	0	0	0	0	0	0	0	0	0	0	0	0	0	0	0	0
Plantibacter flavus	0	0	0	0	0	0	0	0	0	0	0	0	0	0	0	0	0	0	0	0	0	0	0	0	0	0	0	0	0	0	0	0	0	0	0	0	0	0	0	0	0	0	0	0	1	0	0	0	0
Negativibacillus massiliensis	0	0	0	0	0	0	0	0	0	0	0	0	0	0	0	0	0	0	0	0	0	0	0	0	0	0	0	0	0	0	0	0	0	0	0	0	0	0	0	0	0	0	0	0	0	0	0	0	0
[Bacteroides] coagulans	0	0	0	0	0	0	0	0	0	0	0	0	0	0	0	0	0	0	0	0	0	0	0	0	0	0	0	0	0	0	0	0	0	0	0	0	0	1	0	0	0	0	0	0	0	0	0	0	0
Clostridiales bacterium CIEAF 026	0	0	0	0	0	0	0	0	0	0	0	0	0	0	0	0	0	0	0	0	0	0	0	0	0	0	0	0	0	0	0	0	0	0	0	0	0	0	0	0	0	0	1	0	0	0	0	0	0
Mycoplasmataceae genomosp. P1 oral clone MB1_G23	0	0	0	0	0	0	0	0	0	0	0	0	0	0	0	0	0	0	0	0	0	0	0	0	0	0	0	0	0	0	0	0	0	0	0	0	0	0	0	0	0	0	0	0	0	0	0	0	0
Clostridiales bacterium 30-4c	0	0	0	0	0	0	0	0	0	0	0	0	0	0	0	0	1	0	0	0	0	0	0	0	0	0	0	0	0	0	0	0	0	0	0	0	0	0	0	0	0	0	0	0	0	0	0	0	0
Weissella cibaria	0	0	0	0	0	0	0	0	0	0	0	0	0	0	0	0	0	0	0	0	0	0	0	0	0	0	0	0	0	0	0	0	0	0	0	0	0	0	0	0	0	0	0	0	0	0	0	0	0
Faecalicoccus pleomorphus	0	0	0	0	0	0	0	0	0	0	0	0	0	0	0	0	0	0	0	0	0	0	0	0	0	0	0	0	0	0	0	0	0	0	0	0	0	0	0	0	0	0	1	0	0	0	0	0	0
Prevotella disiens	0	0	0	0	0	0	0	0	0	0	0	0	0	0	0	0	0	0	0	0	0	0	0	0	0	0	0	0	0	0	0	0	0	0	0	0	0	0	0	0	0	0	0	0	0	0	0	0	0
Faecalimonas umbilicata	0	0	0	0	0	0	0	0	0	0	0	0	0	0	0	0	0	0	0	0	0	0	0	0	0	0	0	0	0	0	0	0	0	0	0	0	0	0	0	0	0	0	0	0	0	0	0	0	0
Cloacibacterium haliotis	0	0	0	0	0	0	0	0	0	0	0	0	1	0	0	0	0	0	0	0	0	0	0	0	0	0	0	0	0	0	0	0	0	0	0	0	0	0	0	0	0	0	0	0	0	0	0	0	0
Chryseobacterium montanum	0	0	0	0	0	0	0	0	0	0	0	0	0	0	0	0	0	0	0	0	0	0	0	0	0	0	0	0	0	0	0	0	0	0	0	0	0	0	0	0	0	0	0	0	0	0	0	0	0
Flavobacterium luticocti	0	0	0	0	0	0	0	0	0	0	0	0	0	0	0	0	0	0	0	0	0	0	0	0	0	0	0	0	0	0	0	0	0	0	0	0	0	0	0	0	0	0	0	0	0	0	0	0	0
Chryseobacterium hominis	0	0	0	0	0	0	0	0	0	0	0	0	0	0	0	0	0	0	0	0	0	0	0	0	0	0	0	0	0	0	0	0	0	0	0	0	0	0	0	0	1	0	0	0	0	0	0	0	0
Chryseobacterium formosense	0	0	0	0	0	0	0	0	0	0	0	0	0	0	0	0	0	0	0	0	0	0	0	0	0	0	0	0	0	0	0	0	0	0	0	0	0	0	0	0	0	0	0	0	0	0	0	0	0
Cedecea neteri	0	0	0	0	0	0	0	0	0	0	0	0	0	0	0	0	0	0	0	0	0	0	0	0	0	0	0	0	0	0	0	0	0	0	0	0	0	0	0	0	0	0	0	0	0	0	0	0	0
Peptostreptococcaceae bacterium feline oral taxon 028	0	0	0	0	0	0	0	0	0	0	0	0	0	0	0	0	0	0	0	0	0	0	0	0	0	0	0	0	0	0	0	0	0	0	0	0	0	0	0	0	0	0	0	0	0	0	0	0	0
Collinsella bouchesdurhonensis	0	0	0	0	0	0	0	0	0	0	0	0	0	0	0	0	0	0	0	0	0	0	0	0	0	0	0	0	0	0	0	0	0	0	0	0	0	0	0	0	0	0	0	0	0	0	0	0	0
Methylobacterium dankookense	0	0	0	0	0	0	0	0	0	0	0	0	0	0	0	0	0	0	0	0	0	0	0	0	0	0	0	0	0	0	0	0	0	0	0	0	0	0	0	0	0	0	0	0	1	0	0	0	0
Peptostreptococcaceae bacterium canine oral taxon 139	0	0	0	0	0	0	0	0	0	0	0	0	0	0	0	0	0	0	0	0	0	0	0	0	0	0	0	0	0	0	0	0	0	0	0	0	0	0	0	0	0	0	0	0	0	0	0	0	0
Desulfovibrio piger	0	0	0	0	0	0	0	0	0	0	0	0	0	0	0	0	0	0	0	0	0	0	0	0	0	0	0	0	0	0	0	0	0	0	0	0	0	0	0	0	0	0	0	0	0	0	0	0	0
Desulfomicrobium orale	0	0	0	0	0	0	0	0	0	0	0	0	0	0	0	0	0	0	0	0	0	0	0	0	0	0	0	0	0	0	0	0	1	0	0	0	0	0	0	0	0	0	0	0	0	0	0	0	0
Desulfobulbus sp. oral taxon 041	0	0	0	0	0	0	0	0	0	0	0	0	0	0	0	0	0	0	0	0	0	0	0	0	0	0	0	0	0	0	0	0	0	0	0	0	0	0	0	0	0	0	0	0	0	0	0	0	0
Olsenella uli	0	0	0	0	0	0	0	0	0	0	0	0	0	0	0	0	0	0	0	0	0	0	0	0	0	0	0	0	0	0	1	0	0	0	0	0	0	0	0	0	0	0	0	0	0	0	0	0	0
Deinococcus wulumuqiensis	0	0	0	0	0	0	0	0	0	0	0	0	0	0	0	0	0	0	0	0	0	0	0	0	0	0	0	0	0	0	0	0	0	0	0	0	0	0	0	0	0	0	0	0	0	0	0	0	0
Deinococcus sp. DY49	0	0	0	0	0	0	0	0	0	0	0	0	0	0	0	0	0	0	0	0	0	0	0	0	0	0	0	0	0	0	0	0	0	0	0	0	0	0	0	0	0	0	0	0	0	0	0	0	0
Paenibacillus sp. DV9-55	0	0	0	0	0	0	0	0	0	0	0	0	0	0	0	0	0	0	0	0	0	0	0	0	0	0	0	0	0	0	0	0	0	0	0	0	0	0	0	0	0	0	0	0	0	0	0	0	0
Curtobacterium sp. R-23199	0	0	0	0	0	0	0	0	0	0	0	0	0	0	0	0	0	0	0	0	0	0	0	0	0	0	0	0	0	0	0	0	0	0	0	0	0	0	0	0	0	0	0	0	0	0	0	0	0
Olsenella sp. 1832	0	0	0	0	0	0	0	0	0	0	0	0	0	1	0	0	0	0	0	0	0	0	0	0	0	0	0	0	0	0	0	0	0	0	0	0	0	0	0	0	0	0	0	0	0	0	0	0	0
Parabacteroides sp. D13	0	0	0	0	0	0	0	0	0	0	0	0	0	0	0	0	0	0	0	0	0	0	0	0	0	0	0	0	0	0	0	0	0	0	0	0	0	0	0	0	0	0	0	0	0	0	0	0	0
Odoribacter laneus	0	0	0	0	0	0	0	0	0	0	0	0	0	0	0	0	0	1	0	0	0	0	0	0	0	0	0	0	0	0	0	0	0	0	0	0	0	0	0	0	0	0	0	0	0	0	0	0	0
Patulibacter minatonensis	0	0	0	0	0	0	0	0	0	0	0	0	0	0	0	0	0	0	0	0	0	0	0	0	0	0	0	0	0	0	0	0	0	0	0	0	0	0	0	0	0	0	0	0	0	0	0	0	0
Enterococcus cecorum	0	0	0	0	0	0	0	0	0	0	0	0	0	0	0	0	0	0	0	0	0	0	0	0	0	0	0	0	0	0	0	0	0	0	0	0	0	0	1	0	0	0	0	0	0	0	0	0	0
Pedobacter sp. PB46	0	0	0	0	0	0	0	0	0	0	0	0	0	0	0	0	0	0	0	0	0	0	0	0	0	0	0	0	0	0	0	0	0	0	0	0	0	0	0	0	0	0	0	0	0	0	0	0	0
Corynebacterium lactis	0	0	0	0	0	0	0	0	0	0	0	0	0	0	0	0	0	0	0	0	0	0	0	0	0	1	0	0	0	0	0	0	0	0	0	0	0	0	0	0	0	0	0	0	0	0	0	0	0
Octadecabacter sp. E8	0	0	0	0	0	0	0	0	0	0	0	0	0	0	0	0	0	0	0	0	0	0	0	0	0	0	0	0	0	0	0	0	0	0	0	0	0	0	0	0	0	0	0	0	0	1	0	0	0
Corynebacterium hadale	0	0	0	0	0	0	0	0	0	0	0	0	0	0	0	0	0	0	0	0	0	0	0	0	0	0	0	0	0	0	0	0	0	0	0	0	0	0	0	0	0	0	0	1	0	0	0	0	0
Corynebacterium glucuronolyticum	0	0	0	0	0	0	0	0	0	0	0	0	0	0	0	0	0	0	0	0	0	0	0	0	0	0	0	1	0	0	0	0	0	0	0	0	0	0	0	0	0	0	0	0	0	0	0	0	0
Peptoniphilus sp. 2002-2300004	0	0	0	0	0	0	0	0	0	0	0	0	0	0	0	0	0	0	0	0	0	1	0	0	0	0	0	0	0	0	0	0	0	0	0	0	0	0	0	0	0	0	0	0	0	0	0	0	0
Novosphingobium sp. Geo25	0	0	0	0	0	0	0	0	0	0	0	0	0	0	0	0	0	0	1	0	0	0	0	0	0	0	0	0	0	0	0	0	0	0	0	0	0	0	0	0	0	0	0	0	0	0	0	0	0
Peptostreptococcaceae bacterium canine oral taxon 067	0	0	0	0	0	1	0	0	0	0	0	0	0	0	0	0	0	0	0	0	0	0	0	0	0	0	0	0	0	0	0	0	0	0	0	0	0	0	0	0	0	0	0	0	0	0	0	0	0
Mycolicibacterium chubuense	0	0	0	0	0	0	0	0	0	0	0	0	0	0	0	0	0	0	0	0	0	0	0	0	0	0	0	0	0	0	0	0	0	0	0	0	0	0	0	0	0	0	0	0	0	0	0	0	0
Catabacter hongkongensis	0	0	0	0	0	0	0	0	0	0	0	0	0	1	0	0	0	0	0	0	0	0	0	0	0	0	0	0	0	0	0	0	0	0	0	0	0	0	0	0	0	0	0	0	0	0	0	0	0
Friedmanniella sagamiharensis	0	0	0	0	0	0	0	0	0	0	0	0	0	0	0	0	0	0	0	0	0	0	0	0	0	0	0	0	0	0	0	0	0	0	0	0	0	0	0	0	0	0	0	0	0	0	0	0	0
Mycobacterium sp. AW6	0	0	0	0	0	0	0	0	0	0	0	0	0	0	0	0	0	0	0	0	0	0	0	0	0	0	0	0	0	0	0	0	0	0	0	0	0	0	0	0	0	0	0	0	0	0	0	0	0
Haemophilus sp. 'paraurethrae'	0	0	0	0	0	0	0	0	0	0	0	0	0	0	0	0	0	0	0	0	0	0	0	0	0	0	0	0	0	0	0	0	0	0	0	0	0	0	0	0	0	0	0	0	0	0	0	0	0
Haemophilus sp. COAD165	0	0	0	0	0	0	0	0	0	0	0	0	0	0	0	0	0	0	0	0	0	0	0	0	0	0	0	0	0	0	0	0	0	0	0	0	0	0	0	0	0	0	0	0	0	1	0	0	0
Saccharomonospora glauca	0	0	0	0	0	0	0	0	0	0	1	0	0	0	0	0	0	0	0	0	0	0	0	0	0	0	0	0	0	0	0	0	0	0	0	0	0	0	0	0	0	0	0	0	0	0	0	0	0
Beijerinckia sp. M016010	0	0	0	0	0	0	0	0	0	0	0	0	0	0	0	0	0	0	0	0	0	0	0	0	0	0	0	0	0	0	0	0	0	0	1	0	0	0	0	0	0	0	0	0	0	0	0	0	0
Sanguibacter marinus	0	0	0	0	0	0	0	0	0	0	0	1	0	0	0	0	0	0	0	0	0	0	0	0	0	0	0	0	0	0	0	0	0	0	0	0	0	0	0	0	0	0	0	0	0	0	0	0	0
Bariatricus massiliensis	0	0	0	0	0	0	0	0	0	0	0	0	0	0	0	0	0	0	0	0	0	0	0	0	0	0	0	0	0	0	0	0	0	0	0	0	0	0	0	0	0	0	0	0	0	0	0	0	0
Halomonas malpeensis	0	0	0	0	0	0	0	0	0	0	0	0	0	0	0	0	0	0	0	0	0	0	0	0	0	0	0	0	0	0	0	0	0	0	0	0	0	0	0	0	0	0	0	0	0	0	0	0	0
Methyloversatilis universalis	0	0	0	0	0	0	0	0	0	0	0	0	0	1	0	0	0	0	0	0	0	0	0	0	0	0	0	0	0	0	0	0	0	0	0	0	0	0	0	0	0	0	0	0	0	0	0	0	0
Bacteroidetes bacterium Smarlab 3301186	0	0	0	0	0	0	0	0	0	0	0	0	0	0	0	0	1	0	0	0	0	0	0	0	0	0	0	0	0	0	0	0	0	0	0	0	0	0	0	0	0	0	0	0	0	0	0	0	0
Schaalia meyeri	0	0	0	0	0	0	0	0	0	0	0	0	0	0	0	0	0	0	0	0	0	0	0	0	0	0	0	0	0	0	0	0	0	0	0	0	0	0	0	0	0	0	0	0	0	0	0	0	0
Treponema sp. oral taxon 270	0	0	0	0	0	0	0	0	0	0	0	0	0	0	0	0	0	0	0	0	0	0	0	0	0	0	0	0	0	0	0	0	1	0	0	0	0	0	0	0	0	0	0	0	0	0	0	0	0
Schaalia turicensis	0	0	0	0	0	0	0	0	0	0	0	0	0	0	0	0	0	0	0	0	0	0	0	0	0	0	0	0	0	0	0	0	0	0	0	0	0	0	1	0	0	0	0	0	0	0	0	0	0
uncultured Deinococcus sp.	0	0	0	0	0	0	0	0	0	0	1	0	0	0	0	0	0	0	0	0	0	0	0	0	0	0	0	0	0	0	0	0	0	0	0	0	0	0	0	0	0	0	0	0	0	0	0	0	0
Selenomonas artemidis	0	0	0	0	0	0	0	0	0	0	0	0	0	0	0	0	0	0	0	0	0	0	0	0	0	0	0	0	0	0	0	0	0	0	0	0	0	1	0	0	0	0	0	0	0	0	0	0	0
Selenomonas genomosp. C2	0	0	0	0	0	0	0	0	0	0	0	0	0	0	0	0	0	0	0	0	0	0	0	0	0	0	0	0	0	0	0	0	1	0	0	0	0	0	0	0	0	0	0	0	0	0	0	0	0
Bacteroides sp. Smarlab 3302398	0	0	0	0	0	0	0	0	0	0	0	0	0	0	0	0	0	0	0	0	0	0	0	0	0	0	0	0	0	0	0	0	0	0	0	0	0	0	0	0	0	0	0	0	0	0	0	0	0
Methylophilus leisingeri	0	0	0	0	0	0	0	0	0	0	0	0	0	0	0	0	0	0	0	0	0	0	0	0	0	0	0	0	0	0	0	0	0	0	0	0	0	0	0	0	0	0	0	0	0	0	0	0	0
Selenomonas sp. oral clone AA024	0	0	0	0	0	0	0	0	0	0	0	0	0	0	0	0	0	0	0	0	0	0	0	0	0	0	0	0	0	0	0	1	0	0	0	0	0	0	0	0	0	0	0	0	0	0	0	0	0
Ihubacter massiliensis	0	0	0	0	0	0	0	0	0	0	0	0	0	0	0	0	0	0	0	0	0	0	0	0	0	0	0	0	0	0	0	0	0	0	0	0	0	0	0	0	0	0	0	0	0	0	1	0	0
Simonsiella muelleri	0	0	0	0	0	0	0	0	0	0	0	0	0	0	0	0	0	0	0	0	0	0	0	0	0	0	0	0	0	0	0	0	0	0	0	0	0	0	0	1	0	0	0	0	0	0	0	0	0
Solimonas soli	0	0	0	0	0	0	1	0	0	0	0	0	0	0	0	0	0	0	0	0	0	0	0	0	0	0	0	0	0	0	0	0	0	0	0	0	0	0	0	0	0	0	0	0	0	0	0	0	0
Microbacterium sp. CC-AMFLN-3	0	0	0	0	0	0	0	0	0	0	0	0	0	0	0	0	0	0	0	0	0	0	0	0	0	0	0	0	0	0	0	0	0	0	0	0	0	0	1	0	0	0	0	0	0	0	0	0	0
Oribacterium sp. OBRC12	1	0	0	0	0	0	0	0	0	0	0	0	0	0	0	0	0	0	0	0	0	0	0	0	0	0	0	0	0	0	0	0	0	0	0	0	0	0	0	0	0	0	0	0	0	0	0	0	0
Blautia glucerasea	0	0	0	0	0	0	0	0	0	0	0	0	0	0	0	0	0	0	0	0	0	0	0	0	0	0	0	0	0	0	0	0	0	0	0	0	0	0	0	0	0	0	0	0	0	0	0	0	0
Gordonibacter urolithinfaciens	0	0	0	0	0	0	0	0	0	0	0	0	0	0	0	0	0	1	0	0	0	0	0	0	0	0	0	0	0	0	0	0	0	0	0	0	0	0	0	0	0	0	0	0	0	0	0	0	0
uncultured Actinomyces sp.	0	0	0	0	0	0	0	0	0	0	0	0	0	0	0	0	0	0	0	0	0	0	0	0	0	0	0	0	0	0	0	0	0	0	0	0	0	0	0	0	1	0	0	0	0	0	0	0	0
Mucispirillum schaedleri	0	0	0	0	0	0	0	0	0	0	0	0	0	1	0	0	0	0	0	0	0	0	0	0	0	0	0	0	0	0	0	0	0	0	0	0	0	0	0	0	0	0	0	0	0	0	0	0	0
Candidatus Rickettsiella isopodorum	0	0	0	0	0	0	0	0	0	0	0	0	0	1	0	0	0	0	0	0	0	0	0	0	0	0	0	0	0	0	0	0	0	0	0	0	0	0	0	0	0	0	0	0	0	0	0	0	0
Fusobacterium sp. AS2	0	0	0	0	0	0	0	0	0	0	0	0	0	0	0	0	0	0	0	0	0	0	0	0	0	0	0	0	0	1	0	0	0	0	0	0	0	0	0	0	0	0	0	0	0	0	0	0	0
Moraxella catarrhalis	0	0	0	0	0	0	0	0	0	0	0	0	0	0	0	0	0	0	0	0	0	0	0	0	0	0	0	0	0	0	0	0	0	0	0	0	0	0	0	0	0	0	0	0	0	0	0	0	0
Fusobacterium ulcerans	0	0	0	0	0	0	0	0	0	0	0	0	0	0	0	0	0	0	0	0	0	0	0	0	0	0	0	0	0	0	0	0	0	0	0	0	0	0	0	0	0	0	0	0	0	0	1	0	0
Mitsuokella jalaludinii	0	0	0	0	0	0	0	0	0	0	0	0	0	0	0	0	0	0	0	0	0	0	0	0	0	0	0	0	0	0	0	0	0	0	0	0	0	0	0	0	0	0	0	0	0	0	0	0	0
bacterium Ellin6075	0	0	0	0	0	0	0	0	0	0	0	0	0	0	0	0	0	0	0	0	0	0	0	0	0	0	0	0	0	0	0	0	0	0	0	0	0	0	0	0	0	0	0	0	0	0	0	0	0
Gordonia didemni	0	0	0	0	0	0	0	0	0	0	0	0	0	0	0	0	0	0	0	0	0	0	0	0	0	0	0	0	0	0	0	0	0	0	0	0	0	0	1	0	0	0	0	0	0	0	0	0	0
Brevundimonas diminuta	0	0	0	0	0	0	0	0	0	0	0	0	0	0	0	0	0	0	0	0	0	0	0	0	0	0	0	0	0	0	0	0	0	0	0	0	0	0	0	0	1	0	0	0	0	0	0	0	0
Blautia luti	0	0	0	0	0	0	0	0	0	0	0	0	0	0	0	0	0	0	0	0	0	0	0	0	0	0	0	0	0	0	0	0	0	0	0	0	0	0	0	0	0	0	0	0	0	0	0	0	0
Gracilibacteria bacterium oral taxon 872	0	0	0	0	0	0	0	0	0	0	0	0	0	0	0	0	0	0	0	0	0	0	0	0	0	0	0	0	0	0	0	0	0	0	0	0	0	0	0	0	0	0	0	0	0	0	1	0	0
bacterium Ellin357	0	0	0	0	0	0	0	0	0	0	0	0	0	0	0	0	0	0	0	0	0	0	0	0	0	0	0	0	0	0	0	0	0	0	0	0	0	0	0	0	0	0	0	0	0	0	0	0	0
bacterium ASF500	0	0	0	0	0	0	0	0	0	0	0	0	0	0	0	1	0	0	0	0	0	0	0	0	0	0	0	0	0	0	0	0	0	0	0	0	0	0	0	0	0	0	0	0	0	0	0	0	0
Brachybacterium sp. 1131S-21	0	0	0	0	0	0	0	0	0	0	0	0	0	0	0	0	0	0	0	0	0	0	0	0	0	0	0	0	0	0	0	0	1	0	0	0	0	0	0	0	0	0	0	0	0	0	0	0	0
Bosea lupini	0	0	0	0	0	0	0	0	0	0	0	0	0	0	0	0	0	0	0	0	0	0	0	0	0	0	0	0	0	0	0	0	0	0	0	0	0	0	0	0	0	0	0	0	0	0	0	0	0
Micrococcus lylae	0	0	0	0	0	0	0	0	0	0	0	0	0	0	0	0	0	0	0	0	0	0	0	0	0	0	0	0	0	0	0	0	0	0	0	0	0	0	0	0	0	0	0	0	0	0	0	0	0
alpha proteobacterium A0839	0	0	0	0	0	0	0	0	0	0	0	0	0	0	0	0	0	0	0	0	0	0	0	0	0	0	0	0	0	0	0	0	0	0	0	0	0	0	1	0	0	0	0	0	0	0	0	0	0
Pyramidobacter piscolens	0	0	0	0	0	0	0	0	0	0	0	0	0	0	0	0	0	0	0	0	0	0	0	0	0	0	0	0	0	0	0	0	0	0	0	0	0	0	0	0	0	0	0	0	0	0	0	0	0
Quadrisphaera granulorum	0	0	0	0	0	0	0	0	0	0	0	0	0	0	0	0	0	0	0	0	0	0	0	0	0	0	0	0	0	0	0	0	0	0	0	0	0	0	0	0	0	0	0	0	0	0	0	0	0
Rhodococcus sp. M4S14	0	0	0	0	0	0	0	0	0	0	0	0	0	0	0	0	0	0	0	0	0	0	0	0	0	0	0	0	0	0	0	0	0	0	0	0	0	0	0	0	0	0	0	0	0	0	0	0	0
UNDEFINED	85	414	8	38	39	8	152	70	275	25	37	18	150	280	0	46	431	360	120	103	143	28	28	14	237	564	162	18	73	34	16	18	44	25	170	35	24	23	37	151	49	17	125	209	86	245	263	16	80
[truncated: 49 more columns]
