# Supplementary material for: Long-term persistence of gastric dysbiosis after eradication of Helicobacter pylori in patients who underwent endoscopic submucosal dissection for early gastric cancer
Source: Gastric Cancer. 2020 Nov 17;24(3):710–20. doi: 10.1007/s10120-020-01141-w (PMC8065006; doi:10.1007/s10120-020-01141-w)
Supplement: Supplementary file 4 — Supplementary material 4 (XLSX 12 kb) [file 10120_2020_1141_MOESM4_ESM.xlsx]

## Sheet: Sheet1
Supplemantal Table 3. Average relative abundances of taxa in the stomach at the phylum level.
	H. pylori-negative			Pre-eradication			Post-eradication
	Antrum	Corpus		Antrum	Corpus		Antrum	Corpus
Firmicutes	45.0333	47.7037		38.1053	19.463		50.107	46.5241
Proteobacteria	10.4074	16.2333		37.2088	69.3037		13.4298	15.2852
Bacteroidetes	27.1667	19.4704		12.0965	4.22593		18.8561	20.3259
Actinobacteria	8.65556	9.17778		7.94912	5.54259		10.686	11.2741
Fusobacteria	7.41111	6.42593		3.36842	1.29259		5.72632	5.39444
Candidatus Saccharibacteria	0.792593	0.492593		0.463158	0.159259		0.875439	0.672222
Spirochaetes	0.459259	0.388889		0.115789	0.00925926		0.168421	0.127778
Streptophyta	0.0148148	0.0222222		0.62807	0.00185185		0.0385965	0.0259259
Bacillariophyta	0	0		0	0		0	0.238889
Synergistetes	0.0111111	0.0148148		0.00175439	0		0.0350877	0.0148148
Tenericutes	0.00740741	0.0185185		0.022807	0		0.00526316	0.0222222
Armatimonadetes	0	0		0	0		0	0.05
Acidobacteria	0.0111111	0.0148148		0	0		0	0.0351852
Deinococcus-Thermus	0.00740741	0.00740741		0.0105263	0.00185185		0.022807	0.00185185
Cyanobacteria	0.0037037	0		0	0		0.0333333	0.00740741
Verrucomicrobia	0.0037037	0.0111111		0.0245614	0		0.00526316	0
Deferribacteres	0.0111111	0.0185185		0.00526316	0		0.00175439	0
Chloroflexi	0	0		0	0		0.00877193	0
Candidatus Gracilibacteria	0.0037037	0		0	0		0	0
