# Supplementary material for: Long-term persistence of gastric dysbiosis after eradication of Helicobacter pylori in patients who underwent endoscopic submucosal dissection for early gastric cancer
Source: Gastric Cancer. 2020 Nov 17;24(3):710–20. doi: 10.1007/s10120-020-01141-w (PMC8065006; doi:10.1007/s10120-020-01141-w)
Supplement: Supplementary file 5 — Supplementary material 5 (XLSX 12 kb) [file 10120_2020_1141_MOESM5_ESM.xlsx]

## Sheet: Sheet1
Supplemental Table 4. Significantly different phylum identified between different H. pylori status groups.
Group comparison		Taxa	Average relative abundance	Enriched	Log2 fold change	p value	FDR
Control group	Comparison group		in control group
Antrum
H. pylori-negative	Pre-eradication	Bacteroidetes	27.1667	H. pylori-negative	-1.23614	0.00130131	0.0999162
Corpus
H. pylori-negative	Pre-eradication	Firmicutes	47.7037	H. pylori-negative	-1.49713	0.000515913	0.061106
		Proteobacteria	16.2333	Pre-eradication	2.67034	8.11e-06	0.00722424
		Bacteroidetes	19.4704	H. pylori-negative	-2.54099	0.000126873	0.0312821
		Spirochaetes	0.388889	H. pylori-negative	-2.41957	1.03e-05	0.0083705
Pre-eradication	Post-eradication	Firmicutes	19.463	Post-eradication	1.51227	0.000300222	0.0458968
		Proteobacteria	69.3037	Pre-eradication	-1.97824	7.62939e-06	0.00722424
		Bacteroidetes	4.22593	Post-eradication	2.77912	1.52588e-05	0.0107384
		Fusobacteria	1.29259	Post-eradication	3.20071	0.000839233	0.0778335
