# Supplementary material for: Long-term persistence of gastric dysbiosis after eradication of Helicobacter pylori in patients who underwent endoscopic submucosal dissection for early gastric cancer
Source: Gastric Cancer. 2020 Nov 17;24(3):710–20. doi: 10.1007/s10120-020-01141-w (PMC8065006; doi:10.1007/s10120-020-01141-w)
Supplement: Supplementary file 6 — Supplementary material 6 (XLSX 18 kb) [file 10120_2020_1141_MOESM6_ESM.xlsx]

## Sheet: Sheet2
Supplemantal Table 5. Average relative abundances of the top 100 abundant genera in the stomach.
	H. pylori-negative			Pre-eradication			Post-eradication
	Antrum	Corpus		Antrum	Corpus		Antrum	Corpus
Streptococcus	18.3074	17.963		17.7246	12.0685		27.7263	27.2278
Helicobacter	0.0148148	0		25.2965	61.1648		0.0333333	0.0444444
Prevotella	18.3741	12.2333		6.74211	2.72222		13.3912	15.7444
Veillonella	6.2	4.77037		2.11579	0.794444		5.66667	5.44815
Neisseria	3.84815	3.56667		2.73684	1.42963		4.59123	4.93889
Actinomyces	3.26667	3.28148		2.1	0.97963		5.26491	3.94815
Rothia	1.83704	2.31111		2.24035	1.43333		3.21754	4.3963
Fusobacterium	5.32222	4.08889		1.48772	0.625926		3.33333	2.72778
Haemophilus	2.84074	3.25556		1.64386	1.3		3.15614	3.63519
Gemella	2.11852	2.02222		1.51754	0.925926		2.91228	2.44815
Abiotrophia	1.86667	1.91111		1.17719	0.690741		3.14561	2.65185
Leptotrichia	1.67037	2.03704		1.8	0.657407		2.28596	2.63148
Porphyromonas	2.31111	1.43704		1.27544	0.548148		2.44737	2.02593
Pseudomonas	0.174074	0.348148		2.53684	0.148148		1.42807	2.20185
Bacteroides	1.64074	1.88889		2.32456	0.303704		0.703509	0.542593
Delftia	0.0592593	0.0925926		1.99298	0.0814815		0.938596	1.71111
Bifidobacterium	1.52222	1.0037		1.01579	1.88148		0.208772	0.298148
G_undefined_Lachnospiraceae	0.974074	2.10741		0.803509	0.307407		0.668421	0.518519
Alloprevotella	1.86296	1.08519		0.554386	0.101852		0.675439	0.968519
Lactobacillus	2.81481	1.99259		0.440351	0.05		0.575439	0.225926
Cutibacterium	0.540741	0.514815		1.02982	0.335185		0.710526	1.02407
Okadaella	0.9	1.37407		0.361404	0.25		0.9	0.816667
Blautia	1.5963	1.72222		0.808772	0.283333		0.303509	0.361111
Pantoea	0	0.0037037		0	3.44444		0.0175439	0
G_undefined_Clostridiales	0.392593	0.514815		1.65439	0.644444		0.170175	0.233333
Megasphaera	1.07407	0.562963		0.3	0.122222		0.822807	0.755556
G_undefined_Candidatus Saccharibacteria	0.748148	0.477778		0.463158	0.159259		0.875439	0.672222
Peptostreptococcus	1.34815	0.837037		0.157895	0.062963		0.735088	0.498148
Ralstonia	0.2	4.66296		0.00877193	0.00185185		0	0
G_undefined_Clostridiales Family XIII. Incertae Sedis	0.714815	0.559259		0.296491	0.0759259		0.666667	0.614815
Faecalibacterium	0.362963	0.622222		0.868421	0.361111		0.296491	0.251852
Ruminococcus	0.155556	0.433333		1.27895	0.362963		0.0964912	0.0703704
Campylobacter	0.514815	0.422222		0.421053	0.087037		0.478947	0.544444
Solobacterium	0.696296	0.440741		0.192982	0.0833333		0.550877	0.464815
Capnocytophaga	0.974074	0.925926		0.173684	0.0777778		0.317544	0.224074
Eubacterium	0.514815	0.451852		0.357895	0.114815		0.385965	0.342593
Clostridium	0.407407	0.281481		0.735088	0.0648148		0.319298	0.17963
G_undefined_Prevotellaceae	0.666667	0.488889		0.126316	0.12037		0.414035	0.35
Collinsella	0.214815	0.622222		0.336842	0.624074		0.119298	0.0777778
G_undefined_Firmicutes	0.159259	0.633333		0.54386	0.418519		0.0649123	0.0555556
Escherichia	0.27037	0.296296		0.675439	0.0814815		0.273684	0.131481
Selenomonas	0.433333	0.233333		0.257895	0.105556		0.421053	0.331481
Parvimonas	0.351852	0.303704		0.224561	0.0666667		0.447368	0.357407
Staphylococcus	0.237037	0.892593		0.145614	0.12037		0.24386	0.322222
Massilia	0	0.0407407		0.00701754	1.27963		0.00877193	0.0240741
Stomatobaculum	0.348148	0.2		0.0719298	0.0425926		0.452632	0.32963
Roseburia	0.0481481	0.540741		0.649123	0.0740741		0.00877193	0.0037037
Arthrobacter	0.0444444	0.037037		0.310526	0.0148148		0.252632	0.401852
Erysipelatoclostridium	0.0222222	0.0851852		0.885965	0.00740741		0.0175439	0.0185185
Methylobacterium	0.718519	0.907407		0.124561	0.00740741		0.0508772	0.0277778
Atopobium	0.340741	0.340741		0.147368	0.0351852		0.231579	0.248148
Parabacteroides	0.274074	0.414815		0.266667	0.0407407		0.280702	0.0240741
Corynebacterium	0.192593	0.203704		0.192982	0.0833333		0.287719	0.168519
Serratia	0.0148148	0.0666667		0.00526316	0.0203704		0.801754	0.0203704
G_undefined_Alphaproteobacteria	0.355556	0.633333		0.0649123	0.00185185		0.0508772	0.264815
Granulicatella	0.037037	0.0814815		0.101754	0.101852		0.27193	0.233333
Mallotus	0.0148148	0.0222222		0.62807	0.00185185		0.0385965	0.0259259
Dorea	0.0222222	0.448148		0.259649	0.155556		0	0.062963
Holdemanella	0.00740741	0.0222222		0.524561	0.135185		0	0.00185185
Schaalia	0.17037	0.192593		0.115789	0.0314815		0.168421	0.177778
Catonella	0.477778	0.2		0.0245614	0.0203704		0.221053	0.0592593
Treponema	0.388889	0.351852		0.0438596	0.00925926		0.124561	0.118519
Xanthomonas	0.525926	0.481481		0.00350877	0		0.0192982	0.112963
Anaerostipes	0.0518519	0.451852		0.0982456	0.0296296		0.135088	0.0611111
Aggregatibacter	0.062963	0.0518519		0.0368421	0.0166667		0.240351	0.22037
Enterococcus	0.00740741	0		0.32807	0.0037037		0.0614035	0.148148
Lautropia	0.0777778	0.00740741		0.214035	0.0351852		0.0701754	0.159259
Lachnoclostridium	0.0962963	0.122222		0.252632	0.0425926		0.0578947	0.0462963
Dialister	0.114815	0.118519		0.0491228	0.0314815		0.077193	0.211111
Janthinobacterium	0.0666667	0.114815		0	0.00185185		0.221053	0.133333
Phascolarctobacterium	0.111111	0.237037		0.138596	0.0296296		0.0491228	0.00555556
Lachnoanaerobaculum	0.0777778	0.0851852		0.0561404	0.0259259		0.0701754	0.164815
Megamonas	0.17037	0.440741		0.0122807	0.0462963		0	0.00925926
Moraxella	0.0740741	0.0777778		0.161404	0.0037037		0.022807	0.0925926
Tannerella	0.0592593	0.062963		0.0526316	0.0148148		0.119298	0.0944444
Bradyrhizobium	0.0222222	0.0481481		0.0719298	0.012963		0.122807	0.0833333
Alistipes	0.107407	0.185185		0.0877193	0.0222222		0	0.0759259
Robinsoniella	0.0481481	0.274074		0.0192982	0.00740741		0.114035	0.0111111
Sphingomonas	0.0185185	0.0259259		0.00877193	0.0611111		0.150877	0.0462963
Filifactor	0.0592593	0.0703704		0.0912281	0.00740741		0.0684211	0.0537037
Phyllobacterium	0.0592593	0.0740741		0.0403509	0		0.0508772	0.127778
Peptococcus	0.0777778	0.155556		0.0280702	0.0111111		0.0684211	0.0444444
Massiliomicrobiota	0.0148148	0.0037037		0.0789474	0.012963		0.101754	0.0592593
Sphaerotilus	0	0		0.0684211	0.0185185		0.147368	0.0222222
Enterobacter	0.0481481	0.225926		0.0438596	0.0111111		0.0210526	0.037037
Drancourtella	0.148148	0.00740741		0.159649	0		0	0.0037037
Acinetobacter	0.0222222	0.151852		0.0947368	0.012963		0.0245614	0.0166667
Trieres	0	0		0	0		0	0.238889
Acidovorax	0.0185185	0.0259259		0.0508772	0.00555556		0.0333333	0.114815
Bergeyella	0.0592593	0.0518519		0.0350877	0.0111111		0.0614035	0.0555556
Methylobacillus	0	0		0.208772	0		0	0.00185185
Bacillus	0.0148148	0.0296296		0.0263158	0		0.0315789	0.127778
Burkholderia	0	0.00740741		0.191228	0		0.00175439	0
Microbacterium	0.0037037	0.0222222		0.0438596	0.0222222		0.045614	0.0611111
Stenotrophomonas	0	0.0222222		0.00175439	0		0.0421053	0.12037
Photobacterium	0	0		0.101754	0		0.022807	0.0314815
Fusicatenibacter	0.0296296	0.0407407		0.0175439	0.0648148		0	0.0425926
Undibacterium	0.062963	0.0555556		0.0192982	0		0.0105263	0.05
Catenibacterium	0	0.0222222		0.0140351	0.105556		0	0
Hungatella	0	0.0037037		0.0614035	0		0.00526316	0.0481481
Others	3.71111	5.78148		3.6614	0.985185		2.4614	1.84074
