# Supplementary material for: Long-term persistence of gastric dysbiosis after eradication of Helicobacter pylori in patients who underwent endoscopic submucosal dissection for early gastric cancer
Source: Gastric Cancer. 2020 Nov 17;24(3):710–20. doi: 10.1007/s10120-020-01141-w (PMC8065006; doi:10.1007/s10120-020-01141-w)
Supplement: Supplementary file 7 — Supplementary material 7 (XLSX 14 kb) [file 10120_2020_1141_MOESM7_ESM.xlsx]

## Sheet: Sheet1
Supplemental Table 6. Significantly different genera identified between different H. pylori status groups.
comparison goup		Taxa	Average relative abundance	Enriched	Log2 fold change	p value	FDR
			in control group
Antrum
H. pylori-negative	Pre-eradication	Helicobacter	0.0148148	Pre-eradication	8.50669	0.000237906	0.0425155
		Veillonella	6.2	H. pylori-negative	-1.63338	0.000573379	0.0634851
		Treponema	0.388889	H. pylori-negative	-1.86711	0.00088861	0.0797505
		Janthinobacterium	0.0666667	H. pylori-negative	-0.485427	0.000528469	0.061106
		Mogibacterium	0.0333333	H. pylori-negative	-0.47201	0.000573138	0.0634851
	Post-eradication	Blautia	1.5963	H. pylori-negative	-3.02897	0.000562259	0.0627576
		Ralstonia	0.2	H. pylori-negative	-0.616213	0.00053478	0.061106
		Roseburia	0.0481481	H. pylori-negative	-0.483157	0.00118968	0.0960513
		Megamonas	0.17037	H. pylori-negative	-0.941106	0.000107172	0.0288459
Pre-eradication	Post-eradication	Helicobacter	25.2965	Pre-eradication	-5.23392	0.000482403	0.0599258
		Solobacterium	0.192982	Post-eradication	1.99328	0.000478204	0.0599258
Corpus
H. pylori-negative	Pre-eradication	Helicobacter	0	Pre-eradication	10.9189	6.04e-05	0.0213294
		Prevotella	12.2333	H. pylori-negative	-2.21402	0.00130379	0.0999375
		Veillonella	4.77037	H. pylori-negative	-2.62489	0.00023238	0.0417723
		Bacteroides	1.88889	H. pylori-negative	-3.40804	0.000652529	0.0699366
		Alloprevotella	1.08519	H. pylori-negative	-3.32253	0.000868497	0.0786383
		Lactobacillus	1.99259	H. pylori-negative	-3.71745	0.000350837	0.0483041
		Blautia	1.72222	H. pylori-negative	-3.25145	0.000414712	0.0541589
		Ralstonia	4.66296	H. pylori-negative	-1.89576	1.75e-05	0.0118589
		Faecalibacterium	0.622222	H. pylori-negative	-2.71938	0.00104937	0.0867733
		Methylobacterium	0.907407	H. pylori-negative	-2.3774	6.31e-06	0.00722424
		G_undefined_Alphaproteobacteria	0.633333	H. pylori-negative	-4.14686	1.55e-05	0.0107384
		Treponema	0.351852	H. pylori-negative	-2.62741	1.82e-05	0.0122443
		Megamonas	0.440741	H. pylori-negative	-1.6479	8.63e-05	0.026594
		Phyllobacterium	0.0740741	H. pylori-negative	-0.719892	0.000154032	0.0323846
		Lawsonella	0.037037	H. pylori-negative	-0.347923	0.000721192	0.070337
	Post-eradication	Blautia	1.72222	H. pylori-negative	-3.25285	0.000136521	0.0323846
		Ralstonia	4.66296	H. pylori-negative	-1.89659	5.2e-06	0.00722424
		Faecalibacterium	0.622222	H. pylori-negative	-2.71601	0.000951169	0.0812324
		Collinsella	0.622222	H. pylori-negative	-1.60999	0.000106643	0.0288459
		Roseburia	0.540741	H. pylori-negative	-0.939512	0.000520017	0.061106
		Methylobacterium	0.907407	H. pylori-negative	-2.25892	0.000103298	0.0288459
		Phascolarctobacterium	0.237037	H. pylori-negative	-0.757807	0.000952346	0.0812324
		Megamonas	0.440741	H. pylori-negative	-1.69847	0.000143187	0.0323846
Pre-eradication	Post-eradication	Helicobacter	61.1648	Pre-eradication	-10.1861	1.52588e-05	0.0107384
		Prevotella	2.72222	Post-eradication	2.89316	3.8147e-05	0.017359
		Veillonella	0.794444	Post-eradication	3.43539	0.000213722	0.0392413
		Actinomyces	0.97963	Post-eradication	3.64599	0.000671387	0.070337
		Campylobacter	0.087037	Post-eradication	2.65937	0.000911671	0.080636
		Solobacterium	0.0833333	Post-eradication	2.39588	0.00126031	0.0992063
		Schaalia	0.0314815	Post-eradication	1.63227	0.00130649	0.0999375
