# Supplementary material for: Long-term persistence of gastric dysbiosis after eradication of Helicobacter pylori in patients who underwent endoscopic submucosal dissection for early gastric cancer
Source: Gastric Cancer. 2020 Nov 17;24(3):710–20. doi: 10.1007/s10120-020-01141-w (PMC8065006; doi:10.1007/s10120-020-01141-w)
Supplement: Supplementary file 8 — Supplementary material 8 (XLSX 18 kb) [file 10120_2020_1141_MOESM8_ESM.xlsx]

## Sheet: Sheet2
Supplemantal Table 7. Average relative abundances of the top 100 abundant species in the stomach.
	H. pylori-negative			Pre-eradication			Post-eradication
	Antrum	Corpus		Antrum	Corpus		Antrum	Corpus
Helicobacter pylori	0	0		25.2947	61.1481		0.0333333	0.0444444
Streptococcus sanguinis	5.59259	5.23333		6.35789	6.45556		9.91579	8.83889
Streptococcus salivarius	4.61852	5.55185		3.75439	1.62222		4.73158	5.34815
Veillonella atypica	5.3963	4.15926		1.81754	0.685185		4.84737	4.68519
Prevotella melaninogenica	7.2037	4.1		1.85088	0.559259		3.94912	3.56852
Neisseria mucosa	3.25926	3.3		2.32807	1.29815		3.94561	4.18148
Streptococcus parasanguinis	3.08889	2.66296		2.13333	1.02778		3.84737	4.47407
Rothia mucilaginosa	1.72963	2.22222		2.15088	1.4037		3.07719	4.26852
Streptococcus infantis	1.72963	1.57037		1.72632	0.862963		3.15263	3.19259
Fusobacterium periodonticum	4.7	3.2037		1.18246	0.525926		2.60526	1.83333
Actinomyces sp. oral taxon 180	2.04815	2.05556		1.42982	0.612963		2.92632	2.18889
Abiotrophia para-adiacens	1.85185	1.85185		1.12632	0.664815		2.81228	2.48333
Prevotella pallens	3.8963	2.36667		0.761404	0.403704		2.15789	2.07963
Haemophilus parainfluenzae	2.16667	2.68889		0.892982	0.798148		1.49825	2.16852
Prevotella histicola	1.22222	1.12222		0.663158	0.216667		2.03158	3.35
Gemella sanguinis	1.28148	1.24444		0.657895	0.324074		1.78421	1.44444
Pseudomonas extremaustralis	0.0851852	0.266667		2.00175	0.114815		1.2	1.85741
Porphyromonas pasteri	1.64444	0.866667		0.652632	0.359259		1.67895	1.18704
Delftia sp. C-D-R2A3	0.0592593	0.0925926		1.99298	0.0814815		0.938596	1.71111
Leptotrichia genomosp. C1	0.759259	0.814815		1.0193	0.3		0.968421	1.54815
Streptococcus oralis	0.77037	0.722222		0.836842	0.568519		1.1386	1.02407
Actinomyces graevenitzii	0.674074	0.822222		0.414035	0.190741		1.53333	1.13333
Gemella haemolysans	0.733333	0.718519		0.761404	0.581481		1.01404	0.935185
Prevotella sp. oral clone DO039	1.14444	0.914815		0.550877	0.133333		1.0614	1.21111
Haemophilus parahaemolyticus	0.540741	0.388889		0.419298	0.275926		1.27018	1.15741
Cutibacterium acnes	0.518519	0.507407		1.02456	0.335185		0.710526	0.987037
Prevotella jejuni	0.933333	0.581481		0.44386	0.146296		0.980702	1.14815
Okadaella gastrococcus	0.9	1.37407		0.357895	0.25		0.9	0.816667
Pantoea agglomerans	0	0.0037037		0	3.44444		0	0
Streptococcus cristatus	0.511111	0.477778		0.27193	0.185185		1.15965	1.04444
Prevotella sp. oral taxon 306	0.503704	0.37037		0.526316	0.131481		0.57193	1.06667
Streptococcus australis	0.562963	0.325926		0.264912	0.261111		0.964912	0.77963
Megasphaera micronuciformis	1.06667	0.562963		0.249123	0.105556		0.8	0.75
Streptococcus mitis	0.3	0.248148		0.254386	0.359259		0.952632	0.807407
Prevotella sp. oral clone GI032	1.11111	0.644444		0.277193	0.0981481		0.633333	0.705556
Prevotella nanceiensis	0.318519	0.422222		0.263158	0.114815		1.01228	0.777778
Fusobacterium nucleatum	0.566667	0.844444		0.229825	0.0944444		0.580702	0.864815
Peptostreptococcus stomatis	1.28148	0.781481		0.15614	0.0592593		0.719298	0.496296
Ralstonia sp. W-15	0.2	4.65926		0.00877193	0		0	0
Alloprevotella tannerae	1.37407	0.840741		0.289474	0.0222222		0.407018	0.481481
butyrate-producing bacterium M104/1	0.0851852	0.0333333		1.44561	0.411111		0.103509	0.087037
Faecalibacterium prausnitzii	0.314815	0.559259		0.740351	0.318519		0.284211	0.244444
[Eubacterium] sulci	0.659259	0.511111		0.24386	0.0722222		0.6	0.527778
Veillonella sp. ICM51a	0.518519	0.466667		0.138596	0.0722222		0.594737	0.587037
Lachnospiraceae bacterium oral taxon 500	0.359259	0.222222		0.342105	0.122222		0.608772	0.507407
Solobacterium moorei	0.696296	0.440741		0.192982	0.0833333		0.550877	0.464815
TM7 phylum sp. oral clone DR034	0.522222	0.385185		0.133333	0.109259		0.633333	0.509259
Leptotrichia sp. oral clone DR011	0.255556	0.285185		0.208772	0.164815		0.515789	0.444444
Bifidobacterium adolescentis	0.0777778	0.0259259		0.354386	1.15		0.0140351	0.0037037
Neisseria macacae	0.466667	0.196296		0.278947	0.109259		0.324561	0.5
Collinsella aerofaciens	0.203704	0.57037		0.336842	0.614815		0.119298	0.0611111
Escherichia coli	0.27037	0.296296		0.675439	0.0814815		0.273684	0.12963
Alloprevotella rava	0.488889	0.244444		0.263158	0.0796296		0.268421	0.487037
Campylobacter concisus	0.266667	0.214815		0.305263	0.0685185		0.407018	0.431481
Firmicutes bacterium DJF_VR50	0.155556	0.618519		0.540351	0.411111		0.0649123	0.0537037
Streptococcus sp. oral strain T1-E5	0.596296	0.266667		0.192982	0.112963		0.459649	0.172222
Streptococcus sp. EO2001-02	0.0777778	0.0259259		0.389474	0.146296		0.32807	0.448148
Prevotella copri	0.255556	0.474074		0.663158	0.207407		0.00175439	0
uncultured Prevotellaceae bacterium	0.559259	0.396296		0.0947368	0.112963		0.257895	0.283333
Bifidobacterium pseudocatenulatum	0.944444	0.485185		0.314035	0.0777778		0.0859649	0.0185185
Massilia sp. Sco-D23	0	0		0.00350877	1.22407		0	0
Stomatobaculum longum	0.348148	0.2		0.0719298	0.0425926		0.450877	0.327778
Ruminococcus sp. DJF_VR70k1	0.0185185	0.118519		0.868421	0.109259		0.0684211	0.0203704
Bacteroides vulgatus	0.155556	0.648148		0.378947	0.0648148		0.247368	0.0333333
Leptotrichia sp. oral clone FP036	0.111111	0.196296		0.0684211	0.087037		0.447368	0.318519
Lactobacillus johnsonii	0.955556	0.722222		0.194737	0.0037037		0.0192982	0.0203704
Lactobacillus intestinalis	0.914815	0.481481		0.129825	0.00925926		0.185965	0
Staphylococcus sp. DV9-14	0.2	0.6		0.112281	0.0685185		0.185965	0.240741
Bacteroides uniformis	0.32963	0.1		0.403509	0.0425926		0.152632	0.17037
Arthrobacter sp. O-IIA-1	0.037037	0.037037		0.310526	0.0148148		0.203509	0.401852
Actinomyces lingnae	0.281481	0.222222		0.0473684	0.0555556		0.32807	0.262963
uncultured Prevotella sp.	0.144444	0.0888889		0.0877193	0.0481481		0.185965	0.509259
Atopobium parvulum	0.32963	0.322222		0.110526	0.0314815		0.224561	0.224074
Streptococcus sp. oral taxon 058	0.0814815	0.0962963		0.168421	0.0592593		0.342105	0.238889
Serratia sp. M24tronco1	0.0148148	0.062963		0.00350877	0.012963		0.801754	0.0203704
Haemophilus haemolyticus	0.0703704	0.12963		0.207018	0.17037		0.198246	0.222222
alpha proteobacterium PI_GH4.1.G4	0.351852	0.62963		0.0649123	0.00185185		0.0508772	0.264815
Pseudomonas sp. C-S-PDA6	0.0111111	0.0222222		0.349123	0.0314815		0.159649	0.290741
[Clostridium] cocleatum	0	0.00740741		0.773684	0		0.0175439	0.0037037
Porphyromonas endodontalis	0.348148	0.292593		0.192982	0.0574074		0.126316	0.124074
Granulicatella elegans	0.037037	0.0814815		0.101754	0.1		0.268421	0.233333
Parvimonas micra	0.188889	0.240741		0.149123	0.0462963		0.147368	0.201852
Porphyromonas gingivalis	0.111111	0.0925926		0.250877	0.00740741		0.108772	0.283333
Porphyromonas sp. oral clone EP003	0.118519	0.0851852		0.114035	0.0185185		0.235088	0.27037
Mallotus nudiflorus	0.0148148	0.0222222		0.62807	0.00185185		0.0385965	0.0259259
Actinomyces sp. ICM58	0.174074	0.0777778		0.122807	0.0888889		0.257895	0.12037
Holdemanella biformis	0.00740741	0.0222222		0.522807	0.125926		0	0.00185185
[Ruminococcus] gnavus	0.3	0.781481		0.0649123	0.0240741		0.0491228	0.00740741
Prevotella oris	0.255556	0.107407		0.154386	0.00925926		0.108772	0.214815
Bacteroides intestinalis	0.0555556	0.037037		0.521053	0.012963		0.0140351	0.0518519
Dorea longicatena	0.0037037	0.422222		0.24386	0.142593		0	0.0555556
Xanthomonas arboricola	0.525926	0.481481		0.00350877	0		0.0192982	0.112963
Capnocytophaga leadbetteri	0.351852	0.318519		0.0298246	0.0518519		0.135088	0.0796296
Schaalia odontolytica	0.144444	0.17037		0.108772	0.0259259		0.166667	0.162963
Blautia wexlerae	0.240741	0.455556		0.117544	0.0259259		0	0.127778
Capnocytophaga granulosa	0.485185	0.314815		0.0192982	0.00925926		0.0929825	0.087037
Bacteroides ovatus	0.548148	0.0962963		0.163158	0.00740741		0.0350877	0.0648148
Bacteroides dorei	0.214815	0.111111		0.32807	0.0722222		0.00175439	0.0185185
Bifidobacterium longum	0.355556	0.255556		0.077193	0.0555556		0.0421053	0.111111
Eubacterium sp. oral clone DO008	0.251852	0.174074		0.161404	0.0462963		0.0736842	0.0740741
Others	16.7926	22.3704		16.3211	5.64444		12.8	11.3981
