# Supplementary material for: Long-term persistence of gastric dysbiosis after eradication of Helicobacter pylori in patients who underwent endoscopic submucosal dissection for early gastric cancer
Source: Gastric Cancer. 2020 Nov 17;24(3):710–20. doi: 10.1007/s10120-020-01141-w (PMC8065006; doi:10.1007/s10120-020-01141-w)
Supplement: Supplementary file 9 — Supplementary material 9 (XLSX 17 kb) [file 10120_2020_1141_MOESM9_ESM.xlsx]

## Sheet: Sheet1
Supplemental Table 8. Significantly different species identified between different H. pylori status groups.
Group comparison		Taxa	Average relative abundance	Enriched	Log2 fold change	P value	FDR
Control group	Comparison group		in control group
Antrum
H. pylori-negative	Pre-eradication	Helicobacter_pylori	0	Pre-eradication	8.8904	0.000115031	0.0294161
		Veillonella_sp_ICM51a	0.518519	H. pylori-negative	-2.05852	0.000954299	0.0812324
		Capnocytophaga_granulosa	0.485185	H. pylori-negative	-1.80042	0.000203084	0.0392413
		Janthinobacterium_sp_Je16_2	0.0666667	H. pylori-negative	-0.485427	0.000528469	0.061106
		Methylobacterium_sp_189	0.311111	H. pylori-negative	-2.0902	1.97e-05	0.012532
		Methylobacterium_aquaticum	0.314815	H. pylori-negative	-0.963603	0.000108081	0.0288459
		Methylobacterium_platani	0.0703704	H. pylori-negative	-0.514573	0.00053267	0.061106
		Mogibacterium_vescum	0.0333333	H. pylori-negative	-0.47201	0.000573138	0.0634851
	Post-eradication	Ralstonia_sp_W_15	0.2	H. pylori-negative	-0.616213	0.00053478	0.061106
		Prevotella_copri	0.255556	H. pylori-negative	-1.81438	6.81e-05	0.0235189
		Ruminococcus_gnavus	0.3	H. pylori-negative	-1.50914	0.00033157	0.0461615
		Blautia_wexlerae	0.240741	H. pylori-negative	-1.82078	3.18e-06	0.00722424
		Lachnospiraceae_bacterium_DJF_RP14	0.133333	H. pylori-negative	-0.702319	0.00053267	0.061106
		Prevotella_sp_DJF_B112	0.414815	H. pylori-negative	-0.564498	0.00053478	0.061106
		Methylobacterium_sp_189	0.311111	H. pylori-negative	-2.07452	8.94e-05	0.0269196
		Megamonas_funiformis	0.148148	H. pylori-negative	-0.664397	0.000107626	0.0288459
		Methylobacterium_aquaticum	0.314815	H. pylori-negative	-0.963603	0.000108081	0.0288459
		Lachnospiraceae_bacterium_3_1_46FAA	0.114815	H. pylori-negative	-0.46158	0.000536895	0.061106
Pre-eradication	Post-eradication	Helicobacter_pylori	25.2947	Pre-eradication	-5.23392	0.000482403	0.0599258
		Veillonella_sp_ICM51a	0.138596	Post-eradication	2.40822	0.000640354	0.0687823
		Solobacterium_moorei	0.192982	Post-eradication	1.99328	0.000478204	0.0599258
Corpus
H. pylori-negative	Pre-eradication	Helicobacter_pylori	0	Pre-eradication	10.9184	6.04e-05	0.0213294
		Veillonella_atypica	4.15926	H. pylori-negative	-2.63803	0.000414286	0.0541589
		Ralstonia_sp_W_15	4.65926	H. pylori-negative	-1.72935	5.23e-06	0.00722424
		Alloprevotella_tannerae	0.840741	H. pylori-negative	-3.19786	0.000183878	0.0362525
		Veillonella_sp_ICM51a	0.466667	H. pylori-negative	-2.33294	0.000457282	0.0584689
		Lactobacillus_johnsonii	0.722222	H. pylori-negative	-2.4079	0.000262213	0.0450167
		Lactobacillus_intestinalis	0.481481	H. pylori-negative	-0.87575	0.000748982	0.0710812
		alpha_proteobacterium_PI_GH41G4	0.62963	H. pylori-negative	-4.14656	1.55e-05	0.0107384
		Ruminococcus_gnavus	0.781481	H. pylori-negative	-1.73902	0.000126948	0.0312821
		Schaalia_odontolytica	0.17037	H. pylori-negative	-1.41844	0.000885621	0.0795991
		Blautia_wexlerae	0.455556	H. pylori-negative	-1.78256	0.000800846	0.0749558
		Lactobacillus_murinus	0.155556	H. pylori-negative	-0.544321	0.000733085	0.070337
		Lactobacillus_reuteri	0.325926	H. pylori-negative	-2.03752	4e-05	0.0178478
		Methylobacterium_sp_189	0.440741	H. pylori-negative	-1.41504	5.15e-06	0.00722424
		Moraxella_sp_Everest_gws_63	0.0777778	H. pylori-negative	-0.606944	0.000656821	0.0699366
		Bacteroides_sp_AR29	0.225926	H. pylori-negative	-1.12335	0.000738943	0.0704567
		Megamonas_funiformis	0.414815	H. pylori-negative	-1.64663	8.63e-05	0.026594
		Methylobacterium_aquaticum	0.318519	H. pylori-negative	-1.44746	5.12e-06	0.00722424
		Phyllobacterium_myrsinacearum	0.0740741	H. pylori-negative	-0.719892	0.000154032	0.0323846
		Treponema_denticola	0.0518519	H. pylori-negative	-0.392317	0.000727122	0.070337
		Treponema_sp_oral_taxon_231	0.0851852	H. pylori-negative	-1.10193	0.000140154	0.0323846
		Eubacterium_saphenum	0.0444444	H. pylori-negative	-0.630766	0.000153357	0.0323846
		Lawsonella_clevelandensis	0.037037	H. pylori-negative	-0.347923	0.000721192	0.070337
	Post-eradication	Ralstonia_sp_W_15	4.65926	H. pylori-negative	-1.72935	5.23e-06	0.00722424
		Collinsella_aerofaciens	0.57037	H. pylori-negative	-1.5831	0.000152186	0.0323846
		Prevotella_copri	0.474074	H. pylori-negative	-1.66311	3.02e-05	0.0150726
		Bifidobacterium_pseudocatenulatum	0.485185	H. pylori-negative	-0.834741	0.000825714	0.0769299
		Bacteroides_vulgatus	0.648148	H. pylori-negative	-1.01759	0.00128856	0.0992488
		Lactobacillus_intestinalis	0.481481	H. pylori-negative	-0.866964	0.000156756	0.0323846
		Ruminococcus_gnavus	0.781481	H. pylori-negative	-1.74171	9.95e-05	0.0288459
		Blautia_wexlerae	0.455556	H. pylori-negative	-1.74435	0.000412367	0.0541589
		Lactobacillus_reuteri	0.325926	H. pylori-negative	-2.05328	6.75e-05	0.0235189
		Prevotella_sp_DJF_B112	0.107407	H. pylori-negative	-0.509674	0.000730099	0.070337
		Methylobacterium_sp_189	0.440741	H. pylori-negative	-1.42284	4.5e-05	0.0189129
		Bacteroides_sp_AR29	0.225926	H. pylori-negative	-2.18442	2.98e-05	0.0150726
		Megamonas_funiformis	0.414815	H. pylori-negative	-1.66899	3.45e-05	0.0165036
		Methylobacterium_aquaticum	0.318519	H. pylori-negative	-1.44746	5.12e-06	0.00722424
		Roseburia_faecis	0.17037	H. pylori-negative	-0.574694	0.000730099	0.070337
Pre-eradication	Post-eradication	Helicobacter_pylori	61.1481	Pre-eradication	-10.1858	1.52588e-05	0.0107384
		Streptococcus_salivarius	1.62222	Post-eradication	2.15583	2.28882e-05	0.0133227
		Veillonella_atypica	0.685185	Post-eradication	3.45061	0.000383981	0.0512256
		Prevotella_melaninogenica	0.559259	Post-eradication	3.27301	0.000253534	0.0440213
		Streptococcus_parasanguinis	1.02778	Post-eradication	2.97766	0.000862251	0.0784212
		Streptococcus_infantis	0.862963	Post-eradication	2.75079	0.000300222	0.0458968
		Gemella_sanguinis	0.324074	Post-eradication	3.00171	0.000319807	0.0458968
		Pseudomonas_extremaustralis	0.114815	Post-eradication	3.33569	0.000929616	0.0808114
		Prevotella_sp_oral_clone_DO039	0.133333	Post-eradication	3.48762	0.000498983	0.061106
		Veillonella_sp_ICM51a	0.0722222	Post-eradication	2.74416	0.000543012	0.0611194
		Solobacterium_moorei	0.0833333	Post-eradication	2.39588	0.00126031	0.0992063
		Campylobacter_concisus	0.0685185	Post-eradication	2.49985	0.000911671	0.080636
